# Supplementary material for: Dibromidobis(3,5-dimethyl-1H-pyrazole-κN 2)cobalt(II)
Source: Acta Crystallogr Sect E Struct Rep Online. 2011 Oct 5;67(Pt 11):m1491. doi: 10.1107/S1600536811039560 (PMC3246924; doi:10.1107/S1600536811039560)
Supplement: Supplementary file 1 [file e-67-m1491-sup1.cif]

##############################################################################
#                                                                            #
# This CIF contains the data in a paper accepted for publication in          #
# Acta Crystallographica Section E. It conforms to the requirements of       #
# Notes for Authors for Acta Crystallographica Section E, and has been       #
# peer reviewed under the auspices of the IUCr Commission on Journals.       #
#                                                                            #
# Full details of the Crystallographic Information File format               #
# are given in the paper "The Crystallographic Information File (CIF):       #
# a New Standard Archive File for Crystallography" by S. R. Hall, F. H.      #
# Allen and I. D. Brown [Acta Cryst. (1991), A47, 655-685].                  #
#                                                                            #
# The current version of the core CIF dictionary is obtainable from          #
# ftp://ftp.iucr.org/pub/cif_core.dic.                                       #
#                                                                            #
# Software is freely available for graphical display of the structure(s)     #
# in this CIF. For information consult the CIF software page                 #
# http://www.iucr.org/resources/cif/software.                                #
#                                                                            #
# This file may be used for bona fide research purposes within the           #
# scientific community so long as proper attribution is given to the journal # 
# article from which it was obtained.                                        #
#                                                                            #
##############################################################################
data_global
_audit_creation_method     'from SHELXL97 CIF and IUCr SHELXL97-template'
_journal_date_recd_electronic     2011-09-23
_journal_date_accepted     2011-09-26
_journal_name_full     'Acta Crystallographica, Section E'
_journal_year     2011
_journal_volume     67
_journal_issue     11
_journal_page_first     m1491
_journal_page_last     m1491
_journal_paper_category     QM
_journal_coeditor_code     HY2475
_publ_contact_author_name     'Tomyn, Stefania'
_publ_contact_author_address
;
Department of Chemistry
National Taras Shevchenko University of Kyiv
Volodymyrska Street 64
01601 Kyiv, Ukraine
;
_publ_contact_author_email     'stefania.tomyn@gmail.com'
_publ_contact_author_fax     '+380 44 2393393'
_publ_contact_author_phone     '+380 44 2393393'
_publ_section_title
;
Dibromidobis(3,5-dimethyl-1<i>H</i>-pyrazole-\k<i>N</i>^2^)cobalt(II)
;
loop_
    _publ_author_name
    _publ_author_address
    'Tomyn, Stefania'
;
Department of Chemistry
National Taras Shevchenko University of Kyiv
Volodymyrska Street 64
01601 Kyiv, Ukraine
;
    'Pavlenko, Vadim A.'
;
Department of Chemistry
National Taras Shevchenko University of Kyiv
Volodymyrska Street 64
01601 Kyiv, Ukraine
;
    'Gumienna-Kontecka, El\.zbieta'
;
University of Wroc\/law
Faculty of Chemistry
F. Joliot-Curie Street 14
50-383 Wroc\/law, Poland
;
    'Penkova, Larysa'
;
Department of Chemistry
National Taras Shevchenko University of Kyiv
Volodymyrska Street 64
01601 Kyiv, Ukraine
;
    'Kotova, Natalia V.'
;
Department of Chemistry
National Taras Shevchenko University of Kyiv
Volodymyrska Street 64
01601 Kyiv, Ukraine
;
data_I
_audit_creation_method     SHELXL-97
_chemical_name_systematic
;
Dibromidobis(3,5-dimethyl-1<i>H</i>-pyrazole-\k<i>N</i>^2^)cobalt(II)
;
_chemical_name_common     ?
_chemical_formula_moiety     'C10 H16 Br2 Co N4'
_chemical_formula_sum     'C10 H16 Br2 Co N4'
_chemical_formula_iupac     '[Co Br2 (C5 H8 N2)2]'
_chemical_formula_weight     411.00
_chemical_melting_point     ?
_symmetry_cell_setting     monoclinic
_symmetry_space_group_name_H-M     'P 21/n'
_symmetry_space_group_name_Hall     '-P 2yn'
loop_
    _symmetry_equiv_pos_as_xyz
    'x, y, z'
    '-x+1/2, y+1/2, -z+1/2'
    '-x, -y, -z'
    'x-1/2, -y-1/2, z-1/2'
_cell_length_a     8.4729(4)
_cell_length_b     14.1490(8)
_cell_length_c     12.5280(6)
_cell_angle_alpha     90.00
_cell_angle_beta     100.152(4)
_cell_angle_gamma     90.00
_cell_volume     1478.38(13)
_cell_formula_units_Z     4
_cell_measurement_reflns_used     20628
_cell_measurement_theta_min     3.18
_cell_measurement_theta_max     36.63
_cell_measurement_temperature     173(2)
_exptl_crystal_description     block
_exptl_crystal_colour     blue
_exptl_crystal_size_max     0.13
_exptl_crystal_size_mid     0.05
_exptl_crystal_size_min     0.03
_exptl_crystal_density_diffrn     1.847
_exptl_crystal_density_meas     ?
_exptl_crystal_density_method     'not measured'
_exptl_crystal_F_000     804
_exptl_absorpt_coefficient_mu     6.551
_exptl_absorpt_correction_type     multi-scan
_exptl_absorpt_process_details     '(CrysAlis RED; Oxford Diffraction, 2006)'
_exptl_absorpt_correction_T_min     0.4202
_exptl_absorpt_correction_T_max     0.8562
_exptl_special_details     ?
_diffrn_ambient_temperature     173(2)
_diffrn_radiation_type     MoK\a
_diffrn_radiation_wavelength     0.71073
_diffrn_radiation_source     'fine-focus sealed tube'
_diffrn_radiation_monochromator     graphite
_diffrn_measurement_device_type     'Oxford Diffraction KM-4 Xcalibur'
_diffrn_measurement_method     \w
_diffrn_detector_area_resol_mean     ?
_diffrn_reflns_number     16432
_diffrn_reflns_av_R_equivalents     0.0430
_diffrn_reflns_av_sigmaI/netI     0.0418
_diffrn_reflns_theta_min     3.18
_diffrn_reflns_theta_max     30.00
_diffrn_reflns_theta_full     30.00
_diffrn_measured_fraction_theta_max     0.990
_diffrn_measured_fraction_theta_full     0.990
_diffrn_reflns_limit_h_min     -11
_diffrn_reflns_limit_h_max     10
_diffrn_reflns_limit_k_min     -19
_diffrn_reflns_limit_k_max     19
_diffrn_reflns_limit_l_min     -17
_diffrn_reflns_limit_l_max     14
_diffrn_standards_number     0
_diffrn_standards_interval_count     0
_diffrn_standards_interval_time     0
_diffrn_standards_decay_%     0
_refine_special_details
;
;
_reflns_number_total     4270
_reflns_number_gt     3182
_reflns_threshold_expression     I>2\s(I)
_refine_ls_structure_factor_coef     Fsqd
_refine_ls_matrix_type     full
_refine_ls_R_factor_all     0.0601
_refine_ls_R_factor_gt     0.0350
_refine_ls_wR_factor_gt     0.0659
_refine_ls_wR_factor_ref     0.0721
_refine_ls_goodness_of_fit_ref     1.009
_refine_ls_restrained_S_all     1.009
_refine_ls_number_reflns     4270
_refine_ls_number_parameters     158
_refine_ls_number_restraints     0
_refine_ls_hydrogen_treatment     constr
_refine_ls_weighting_scheme     calc
_refine_ls_weighting_details
                 'calc w=1/[\s^2^(Fo^2^)+(0.0341P)^2^] where P=(Fo^2^+2Fc^2^)/3'
_atom_sites_solution_hydrogens     difmap
_atom_sites_solution_primary     direct
_atom_sites_solution_secondary     difmap
_refine_ls_shift/su_max     0.002
_refine_ls_shift/su_mean     0.000
_refine_diff_density_max     0.954
_refine_diff_density_min     -0.483
_refine_ls_extinction_method     none
_refine_ls_extinction_coef     .
loop_
    _atom_type_symbol
    _atom_type_description
    _atom_type_scat_dispersion_real
    _atom_type_scat_dispersion_imag
    _atom_type_scat_source
    'C' 'C' 0.0030 0.0020
                         'International Tables Vol C Tables 4.2.6.8 and 6.1.1.4'
    'H' 'H' 0.0000 0.0000
                         'International Tables Vol C Tables 4.2.6.8 and 6.1.1.4'
    'Br' 'Br' -0.2900 2.4600
                         'International Tables Vol C Tables 4.2.6.8 and 6.1.1.4'
    'Co' 'Co' 0.3490 0.9720
                         'International Tables Vol C Tables 4.2.6.8 and 6.1.1.4'
    'N' 'N' 0.0060 0.0030
                         'International Tables Vol C Tables 4.2.6.8 and 6.1.1.4'
_computing_data_collection     'CrysAlis CCD (Oxford Diffraction, 2006)'
_computing_cell_refinement     'CrysAlis RED (Oxford Diffraction, 2006)'
_computing_data_reduction     'CrysAlis RED (Oxford Diffraction, 2006)'
_computing_structure_solution     'SHELXS97 (Sheldrick, 2008)'
_computing_structure_refinement     'SHELXL97 (Sheldrick, 2008)'
_computing_molecular_graphics
                     'SHELXTL (Sheldrick, 2008) and DIAMOND (Brandenburg, 1999)'
_computing_publication_material     'SHELXTL (Sheldrick, 2008)'
loop_
    _atom_site_type_symbol
    _atom_site_label
    _atom_site_fract_x
    _atom_site_fract_y
    _atom_site_fract_z
    _atom_site_U_iso_or_equiv
    _atom_site_adp_type
    _atom_site_calc_flag
    _atom_site_refinement_flags
    _atom_site_occupancy
    _atom_site_symmetry_multiplicity
    _atom_site_disorder_assembly
    _atom_site_disorder_group
    Br Br1 0.74035(3) 0.35425(2) 0.03635(2) 0.02328(8) Uani d . 1 1 . .
    Br Br2 1.09369(3) 0.362773(19) 0.30921(2) 0.01915(8) Uani d . 1 1 . .
    Co Co1 0.91684(4) 0.27303(2) 0.17569(3) 0.01403(9) Uani d . 1 1 . .
    N N1 1.0279(3) 0.18556(16) 0.08660(17) 0.0158(5) Uani d . 1 1 . .
    N N3 0.8064(3) 0.19278(16) 0.27161(17) 0.0161(5) Uani d . 1 1 . .
    N N2 0.9910(3) 0.18170(17) -0.02369(17) 0.0186(5) Uani d . 1 1 . .
    H H8 0.9180 0.2106 -0.0580 0.022 Uiso d R 1 1 . .
    N N4 0.8497(3) 0.19199(17) 0.38165(17) 0.0172(5) Uani d . 1 1 . .
    H H16 0.9309 0.2284 0.4122 0.021 Uiso d R 1 1 . .
    C C3 1.1468(3) 0.1234(2) 0.1155(2) 0.0182(6) Uani d . 1 1 . .
    C C8 0.6852(3) 0.13054(19) 0.2490(2) 0.0169(5) Uani d . 1 1 . .
    C C2 1.1836(3) 0.0794(2) 0.0223(2) 0.0224(6) Uani d . 1 1 . .
    H H4 1.2613 0.0335 0.0197 0.027 Uiso calc R 1 1 . .
    C C7 0.6539(3) 0.0909(2) 0.3453(2) 0.0209(6) Uani d . 1 1 . .
    H H12 0.5757 0.0463 0.3522 0.025 Uiso calc R 1 1 . .
    C C1 1.0810(3) 0.1181(2) -0.0648(2) 0.0203(6) Uani d . 1 1 . .
    C C6 0.7619(3) 0.1308(2) 0.4281(2) 0.0190(6) Uani d . 1 1 . .
    C C5 1.0621(4) 0.1005(3) -0.1840(2) 0.0284(7) Uani d . 1 1 . .
    H H5 0.9504 0.0930 -0.2139 0.043 Uiso calc R 1 1 . .
    H H6 1.1189 0.0440 -0.1965 0.043 Uiso calc R 1 1 . .
    H H7 1.1047 0.1531 -0.2182 0.043 Uiso calc R 1 1 . .
    C C10 0.7905(4) 0.1154(2) 0.5480(2) 0.0258(7) Uani d . 1 1 . .
    H H13 0.8020 0.1753 0.5845 0.039 Uiso calc R 1 1 . .
    H H14 0.8865 0.0790 0.5690 0.039 Uiso calc R 1 1 . .
    H H15 0.7012 0.0819 0.5676 0.039 Uiso calc R 1 1 . .
    C C4 1.2209(4) 0.1101(2) 0.2318(2) 0.0282(7) Uani d . 1 1 . .
    H H1 1.2809 0.0522 0.2397 0.042 Uiso calc R 1 1 . .
    H H2 1.1381 0.1074 0.2751 0.042 Uiso calc R 1 1 . .
    H H3 1.2912 0.1621 0.2552 0.042 Uiso calc R 1 1 . .
    C C9 0.6051(4) 0.1131(2) 0.1345(2) 0.0254(7) Uani d . 1 1 . .
    H H9 0.5625 0.0500 0.1282 0.038 Uiso calc R 1 1 . .
    H H10 0.6818 0.1203 0.0871 0.038 Uiso calc R 1 1 . .
    H H11 0.5195 0.1576 0.1147 0.038 Uiso calc R 1 1 . .
loop_
    _atom_site_aniso_label
    _atom_site_aniso_U_11
    _atom_site_aniso_U_22
    _atom_site_aniso_U_33
    _atom_site_aniso_U_12
    _atom_site_aniso_U_13
    _atom_site_aniso_U_23
    Br1 0.02681(16) 0.02181(15) 0.01821(14) 0.00448(12) -0.00429(11) 0.00067(11)
    Br2 0.02102(14) 0.01743(14) 0.01725(14) -0.00396(11) -0.00142(11)
                                                                    -0.00094(10)
    Co1 0.01463(17) 0.01501(18) 0.01195(16) -0.00021(15) 0.00096(12)
                                                                    -0.00028(14)
    N1 0.0175(11) 0.0178(12) 0.0112(10) 0.0000(9) 0.0002(8) 0.0006(9)
    N3 0.0161(11) 0.0198(12) 0.0122(10) -0.0023(10) 0.0019(8) -0.0010(9)
    N2 0.0195(12) 0.0251(13) 0.0107(10) 0.0011(10) 0.0014(9) 0.0005(9)
    N4 0.0184(11) 0.0202(12) 0.0121(10) -0.0033(10) 0.0003(9) -0.0009(9)
    C3 0.0183(13) 0.0164(14) 0.0188(13) 0.0006(11) 0.0003(11) -0.0028(11)
    C8 0.0172(13) 0.0154(13) 0.0175(12) -0.0011(11) 0.0011(10) -0.0003(10)
    C2 0.0192(14) 0.0275(16) 0.0202(13) 0.0059(12) 0.0022(11) -0.0062(12)
    C7 0.0199(14) 0.0224(15) 0.0203(14) -0.0019(12) 0.0037(11) 0.0047(12)
    C1 0.0186(13) 0.0250(15) 0.0181(13) -0.0036(12) 0.0057(11) -0.0046(11)
    C6 0.0185(13) 0.0231(15) 0.0163(12) 0.0023(12) 0.0055(10) 0.0036(11)
    C5 0.0294(17) 0.0402(19) 0.0157(14) -0.0014(15) 0.0044(12) -0.0065(13)
    C10 0.0316(17) 0.0320(17) 0.0149(13) 0.0004(14) 0.0074(12) 0.0027(12)
    C4 0.0324(17) 0.0285(17) 0.0205(15) 0.0126(14) -0.0041(12) -0.0029(13)
    C9 0.0278(16) 0.0267(16) 0.0191(14) -0.0130(13) -0.0030(12) 0.0014(12)
_geom_special_details
;
;
loop_
    _geom_bond_atom_site_label_1
    _geom_bond_atom_site_label_2
    _geom_bond_site_symmetry_2
    _geom_bond_distance
    _geom_bond_publ_flag
    Co1 Br1 . 2.3841(4) y
    Co1 Br2 . 2.4025(4) y
    Co1 N1 . 2.008(2) y
    Co1 N3 . 2.001(2) y
    N1 C3 . 1.338(3) ?
    N1 N2 . 1.363(3) ?
    N3 C8 . 1.345(3) ?
    N3 N4 . 1.363(3) ?
    N2 C1 . 1.339(4) ?
    N2 H8 . 0.8006 ?
    N4 C6 . 1.340(4) ?
    N4 H16 . 0.8899 ?
    C3 C2 . 1.405(4) ?
    C3 C4 . 1.493(4) ?
    C8 C7 . 1.398(4) ?
    C8 C9 . 1.495(4) ?
    C2 C1 . 1.382(4) ?
    C2 H4 . 0.9300 ?
    C7 C6 . 1.378(4) ?
    C7 H12 . 0.9300 ?
    C1 C5 . 1.495(4) ?
    C6 C10 . 1.495(4) ?
    C5 H5 . 0.9600 ?
    C5 H6 . 0.9600 ?
    C5 H7 . 0.9600 ?
    C10 H13 . 0.9600 ?
    C10 H14 . 0.9600 ?
    C10 H15 . 0.9600 ?
    C4 H1 . 0.9600 ?
    C4 H2 . 0.9600 ?
    C4 H3 . 0.9600 ?
    C9 H9 . 0.9600 ?
    C9 H10 . 0.9600 ?
    C9 H11 . 0.9600 ?
loop_
    _geom_angle_atom_site_label_1
    _geom_angle_atom_site_label_2
    _geom_angle_atom_site_label_3
    _geom_angle_site_symmetry_1
    _geom_angle_site_symmetry_3
    _geom_angle
    _geom_angle_publ_flag
    N3 Co1 N1 . . 107.38(9) ?
    N3 Co1 Br1 . . 114.45(6) ?
    N1 Co1 Br1 . . 100.66(6) ?
    N3 Co1 Br2 . . 100.49(6) ?
    N1 Co1 Br2 . . 114.62(6) ?
    Br1 Co1 Br2 . . 119.259(18) ?
    C3 N1 N2 . . 106.0(2) ?
    C3 N1 Co1 . . 131.23(18) ?
    N2 N1 Co1 . . 122.80(17) ?
    C8 N3 N4 . . 105.5(2) ?
    C8 N3 Co1 . . 131.74(18) ?
    N4 N3 Co1 . . 122.75(17) ?
    C1 N2 N1 . . 111.8(2) ?
    C1 N2 H8 . . 125.1 ?
    N1 N2 H8 . . 122.8 ?
    C6 N4 N3 . . 111.9(2) ?
    C6 N4 H16 . . 129.3 ?
    N3 N4 H16 . . 118.7 ?
    N1 C3 C2 . . 109.5(2) ?
    N1 C3 C4 . . 120.9(2) ?
    C2 C3 C4 . . 129.6(3) ?
    N3 C8 C7 . . 109.6(2) ?
    N3 C8 C9 . . 120.7(2) ?
    C7 C8 C9 . . 129.7(3) ?
    C1 C2 C3 . . 106.2(3) ?
    C1 C2 H4 . . 126.9 ?
    C3 C2 H4 . . 126.9 ?
    C6 C7 C8 . . 106.5(3) ?
    C6 C7 H12 . . 126.8 ?
    C8 C7 H12 . . 126.8 ?
    N2 C1 C2 . . 106.5(2) ?
    N2 C1 C5 . . 121.8(3) ?
    C2 C1 C5 . . 131.6(3) ?
    N4 C6 C7 . . 106.5(2) ?
    N4 C6 C10 . . 121.8(2) ?
    C7 C6 C10 . . 131.7(3) ?
    C1 C5 H5 . . 109.5 ?
    C1 C5 H6 . . 109.5 ?
    H5 C5 H6 . . 109.5 ?
    C1 C5 H7 . . 109.5 ?
    H5 C5 H7 . . 109.5 ?
    H6 C5 H7 . . 109.5 ?
    C6 C10 H13 . . 109.5 ?
    C6 C10 H14 . . 109.5 ?
    H13 C10 H14 . . 109.5 ?
    C6 C10 H15 . . 109.5 ?
    H13 C10 H15 . . 109.5 ?
    H14 C10 H15 . . 109.5 ?
    C3 C4 H1 . . 109.5 ?
    C3 C4 H2 . . 109.5 ?
    H1 C4 H2 . . 109.5 ?
    C3 C4 H3 . . 109.5 ?
    H1 C4 H3 . . 109.5 ?
    H2 C4 H3 . . 109.5 ?
    C8 C9 H9 . . 109.5 ?
    C8 C9 H10 . . 109.5 ?
    H9 C9 H10 . . 109.5 ?
    C8 C9 H11 . . 109.5 ?
    H9 C9 H11 . . 109.5 ?
    H10 C9 H11 . . 109.5 ?
loop_
    _geom_torsion_atom_site_label_1
    _geom_torsion_atom_site_label_2
    _geom_torsion_atom_site_label_3
    _geom_torsion_atom_site_label_4
    _geom_torsion_site_symmetry_1
    _geom_torsion_site_symmetry_2
    _geom_torsion_site_symmetry_3
    _geom_torsion_site_symmetry_4
    _geom_torsion
    _geom_torsion_publ_flag
    N3 Co1 N1 C3 . . . . -63.3(3) ?
    Br1 Co1 N1 C3 . . . . 176.7(2) ?
    Br2 Co1 N1 C3 . . . . 47.4(3) ?
    N3 Co1 N1 N2 . . . . 118.0(2) ?
    Br1 Co1 N1 N2 . . . . -2.1(2) ?
    Br2 Co1 N1 N2 . . . . -131.36(18) ?
    N1 Co1 N3 C8 . . . . -64.7(3) ?
    Br1 Co1 N3 C8 . . . . 46.1(3) ?
    Br2 Co1 N3 C8 . . . . 175.1(2) ?
    N1 Co1 N3 N4 . . . . 114.0(2) ?
    Br1 Co1 N3 N4 . . . . -135.19(18) ?
    Br2 Co1 N3 N4 . . . . -6.1(2) ?
    C3 N1 N2 C1 . . . . 1.0(3) ?
    Co1 N1 N2 C1 . . . . -179.97(19) ?
    C8 N3 N4 C6 . . . . 0.9(3) ?
    Co1 N3 N4 C6 . . . . -178.14(19) ?
    N2 N1 C3 C2 . . . . -0.6(3) ?
    Co1 N1 C3 C2 . . . . -179.5(2) ?
    N2 N1 C3 C4 . . . . 178.7(3) ?
    Co1 N1 C3 C4 . . . . -0.2(4) ?
    N4 N3 C8 C7 . . . . -0.2(3) ?
    Co1 N3 C8 C7 . . . . 178.6(2) ?
    N4 N3 C8 C9 . . . . 179.5(2) ?
    Co1 N3 C8 C9 . . . . -1.7(4) ?
    N1 C3 C2 C1 . . . . 0.1(3) ?
    C4 C3 C2 C1 . . . . -179.2(3) ?
    N3 C8 C7 C6 . . . . -0.4(3) ?
    C9 C8 C7 C6 . . . . 179.9(3) ?
    N1 N2 C1 C2 . . . . -1.0(3) ?
    N1 N2 C1 C5 . . . . 179.6(3) ?
    C3 C2 C1 N2 . . . . 0.5(3) ?
    C3 C2 C1 C5 . . . . 179.9(3) ?
    N3 N4 C6 C7 . . . . -1.1(3) ?
    N3 N4 C6 C10 . . . . 178.2(2) ?
    C8 C7 C6 N4 . . . . 0.9(3) ?
    C8 C7 C6 C10 . . . . -178.3(3) ?
loop_
    _geom_hbond_atom_site_label_D
    _geom_hbond_atom_site_label_H
    _geom_hbond_atom_site_label_A
    _geom_hbond_site_symmetry_A
    _geom_hbond_distance_DH
    _geom_hbond_distance_HA
    _geom_hbond_distance_DA
    _geom_hbond_angle_DHA
    _geom_hbond_publ_flag
    N2 H8 Br1 . 0.80 2.90 3.406(2) 123 y
    N4 H16 Br1 4_666 0.89 3.04 3.588(2) 122 y
_iucr_refine_instructions_details
;
TITL ap in P 1 21/n 1
CELL  0.71073   8.4729  14.1490  12.5280   90.000  100.152   90.000
ZERR     4.00   0.0004   0.0008   0.0006    0.000    0.004    0.000
LATT   1
SYMM  1/2 - X, 1/2 + Y, 1/2 - Z
SFAC  C        2.31000 20.84392  1.02000 10.20751   1.58860   0.56870 =
         0.86500  51.65125   0.21560   0.003   0.002    11.500   0.680  12.010
SFAC  H        0.49300 10.51091  0.32291 26.12573   0.14019   3.14236 =
         0.04081  57.79977   0.00304   0.000   0.000     0.624   0.350   1.000
SFAC  BR      17.17892  2.17230  5.23581 16.57962   5.63771   0.26090 =
         3.98510  41.43285   2.95570  -0.290   2.460 10000.000   1.210  79.900
SFAC  CO      12.28411  4.27910  7.34091  0.27840   4.00340  13.53591 =
         2.34880  71.16927   1.01180   0.349   0.972  4010.000   1.230  58.930
SFAC  N       12.21261  0.00570  3.13220  9.89331   2.01250  28.99754 =
         1.16630   0.58260 -11.52901   0.006   0.003    19.600   0.680  14.010
UNIT  40   64   8    4    16
MERG   2
OMIT     0.00  60.00
EQIV  $1 x-1/2, -y+1/2, z-1/2
EQIV  $2 x+1/2, -y+1/2, z+1/2
HTAB  N2 Br1
HTAB  N2 Br2_$1
HTAB  N4 Br1_$2
MPLA  C1 C2 C3 N2 N1
MPLA  C6 C7 C8 N3 N4
FMAP   2
PLAN   20
ACTA
BOND   $H
CONF
L.S.  20
WGHT    0.034100
FVAR       1.04637
BR1   3    0.740346    0.354247    0.036347    11.00000    0.02681    0.02181 =
         0.01821    0.00067   -0.00429    0.00448
BR2   3    1.093686    0.362773    0.309205    11.00000    0.02102    0.01743 =
         0.01725   -0.00094   -0.00142   -0.00396
CO1   4    0.916837    0.273027    0.175694    11.00000    0.01463    0.01501 =
         0.01195   -0.00028    0.00096   -0.00021
N1    5    1.027939    0.185562    0.086601    11.00000    0.01754    0.01775 =
         0.01116    0.00060    0.00023    0.00002
N3    5    0.806408    0.192779    0.271609    11.00000    0.01607    0.01981 =
         0.01215   -0.00105    0.00192   -0.00226
N2    5    0.991002    0.181696   -0.023695    11.00000    0.01948    0.02509 =
         0.01070    0.00048    0.00140    0.00106
AFIX   3
H8    2    0.918002    0.210576   -0.058045    11.00000   -1.20000
AFIX   0
N4    5    0.849739    0.191987    0.381653    11.00000    0.01839    0.02017 =
         0.01212   -0.00088    0.00029   -0.00326
AFIX   3
H16   2    0.930939    0.228367    0.412193    11.00000   -1.20000
AFIX   0
C3    1    1.146795    0.123439    0.115455    11.00000    0.01830    0.01642 =
         0.01884   -0.00275    0.00027    0.00056
C8    1    0.685215    0.130537    0.249002    11.00000    0.01720    0.01539 =
         0.01745   -0.00027    0.00111   -0.00114
C2    1    1.183557    0.079445    0.022285    11.00000    0.01916    0.02748 =
         0.02021   -0.00617    0.00219    0.00592
AFIX  43
H4    2    1.261321    0.033517    0.019727    11.00000   -1.20000
AFIX   0
C7    1    0.653947    0.090856    0.345333    11.00000    0.01995    0.02243 =
         0.02032    0.00468    0.00374   -0.00194
AFIX  43
H12   2    0.575706    0.046263    0.352169    11.00000   -1.20000
AFIX   0
C1    1    1.081011    0.118105   -0.064753    11.00000    0.01856    0.02499 =
         0.01815   -0.00457    0.00571   -0.00364
C6    1    0.761874    0.130828    0.428131    11.00000    0.01847    0.02311 =
         0.01634    0.00362    0.00548    0.00234
C5    1    1.062063    0.100485   -0.184014    11.00000    0.02937    0.04022 =
         0.01565   -0.00647    0.00444   -0.00142
AFIX 137
H5    2    0.950408    0.093044   -0.213937    11.00000   -1.50000
H6    2    1.118924    0.044019   -0.196527    11.00000   -1.50000
H7    2    1.104693    0.153081   -0.218150    11.00000   -1.50000
AFIX   0
C10   1    0.790459    0.115356    0.548033    11.00000    0.03162    0.03203 =
         0.01489    0.00271    0.00744    0.00045
AFIX 137
H13   2    0.801990    0.175301    0.584473    11.00000   -1.50000
H14   2    0.886533    0.078957    0.569035    11.00000   -1.50000
H15   2    0.701210    0.081874    0.567591    11.00000   -1.50000
AFIX   0
C4    1    1.220886    0.110103    0.231751    11.00000    0.03236    0.02853 =
         0.02051   -0.00285   -0.00415    0.01256
AFIX 137
H1    2    1.280932    0.052222    0.239731    11.00000   -1.50000
H2    2    1.138147    0.107383    0.275071    11.00000   -1.50000
H3    2    1.291210    0.162131    0.255213    11.00000   -1.50000
AFIX   0
C9    1    0.605105    0.113066    0.134504    11.00000    0.02783    0.02668 =
         0.01905    0.00136   -0.00298   -0.01298
AFIX 137
H9    2    0.562533    0.050038    0.128163    11.00000   -1.50000
H10   2    0.681821    0.120299    0.087109    11.00000   -1.50000
H11   2    0.519531    0.157646    0.114736    11.00000   -1.50000
HKLF    4
REM  ap in P 1 21/n 1
REM R1 =  0.0350 for   3182 Fo > 4sig(Fo)  and  0.0601 for all   4270 data
REM    158 parameters refined using      0 restraints
END
WGHT      0.0341      0.0000
REM Highest difference peak  0.954,  deepest hole -0.483,  1-sigma level  0.117
Q1    1   0.7606  0.2266 -0.0490  11.00000  0.05    0.95
Q2    1   0.9328  0.1414  0.1007  11.00000  0.05    0.87
Q3    1   0.5834 -0.0555  0.3236  11.00000  0.05    0.84
Q4    1   1.0853 -0.0143 -0.1742  11.00000  0.05    0.74
Q5    1   1.0620  0.2280  0.3994  11.00000  0.05    0.67
Q6    1   0.8179  0.1928  0.3165  11.00000  0.05    0.54
Q7    1   0.9020  0.0783 -0.3126  11.00000  0.05    0.50
Q8    1   0.8318  0.3504  0.1133  11.00000  0.05    0.49
Q9    1   1.2231 -0.0520  0.0459  11.00000  0.05    0.48
Q10   1   1.1472  0.0909  0.0800  11.00000  0.05    0.47
Q11   1   0.4309 -0.0191  0.1010  11.00000  0.05    0.47
Q12   1   0.8560  0.2149  0.3813  11.00000  0.05    0.47
Q13   1   1.1628  0.1147 -0.0236  11.00000  0.05    0.46
Q14   1   1.1098  0.4272  0.2753  11.00000  0.05    0.45
Q15   1   0.8842  0.1504  0.2617  11.00000  0.05    0.45
Q16   1   1.0739  0.4306  0.3490  11.00000  0.05    0.45
Q17   1   0.8026  0.2386  0.2409  11.00000  0.05    0.45
Q18   1   0.8029  0.4137  0.0791  11.00000  0.05    0.44
Q19   1   0.7568  0.2929  0.0821  11.00000  0.05    0.44
Q20   1   0.7787  0.2812  0.1184  11.00000  0.05    0.42
;
