# Supplementary material for: Dibromidobis(3,5-dimethyl-1H-pyrazole-κN 2)cobalt(II)
Source: Acta Crystallogr Sect E Struct Rep Online. 2011 Oct 5;67(Pt 11):m1491. doi: 10.1107/S1600536811039560 (PMC3246924; doi:10.1107/S1600536811039560)
Supplement: Supplementary file 2 [file e-67-m1491-Isup2.hkl]

# 
# h,k,l, Fc-squared, Fo-squared, sigma(Fo-squared) and status flag 
# 
data_I
_shelx_title ' ap in P 1 21/n 1' 
_shelx_refln_list_code          4 
_shelx_F_calc_maximum      290.76 
_exptl_crystal_F_000       803.78 
_reflns_d_resolution_high  0.7108 
 
loop_ 
 _symmetry_equiv_pos_as_xyz 
 'x, y, z' 
 '-x+1/2, y+1/2, -z+1/2' 
 '-x, -y, -z' 
 'x-1/2, -y-1/2, z-1/2' 
 
_cell_length_a     8.4729 
_cell_length_b    14.1490 
_cell_length_c    12.5280 
_cell_angle_alpha  90.000 
_cell_angle_beta  100.152 
_cell_angle_gamma  90.000 
 
_shelx_F_squared_multiplier     1.000 
 
loop_ 
 _refln_index_h 
 _refln_index_k 
 _refln_index_l 
 _refln_F_squared_calc 
 _refln_F_squared_meas 
 _refln_F_squared_sigma 
 _refln_observed_status 
   2   0   0     4751.29     4760.23     50.86 o 
   4   0   0      106.30      122.14     23.15 o 
   6   0   0    26907.57    27217.77    684.20 o 
   8   0   0      161.79       93.60     52.04 o 
  10   0   0      557.28      516.88     94.27 o 
   2   1   0     2404.38     2519.72     28.48 o 
   3   1   0       11.58       23.38     15.55 o 
   4   1   0       46.51       70.06     19.32 o 
   5   1   0     8243.92     8549.13     68.41 o 
   6   1   0       14.75       23.54     24.28 o 
   7   1   0       20.76       62.99     29.46 o 
   8   1   0      333.11      288.49     33.76 o 
   9   1   0        2.82       37.61     35.22 o 
  10   1   0      573.27      573.26     70.46 o 
  11   1   0     1039.91      904.85     87.48 o 
   1   2   0      449.22      401.20     27.08 o 
   2   2   0     1776.57     1889.03     26.98 o 
   3   2   0    21488.86    21696.25    318.56 o 
   4   2   0       80.64      109.28     28.31 o 
   5   2   0     6656.37     6642.44     53.77 o 
   6   2   0     3933.14     3928.48     49.57 o 
   7   2   0       30.07       27.40     29.08 o 
   8   2   0       20.93       50.23     33.95 o 
   9   2   0     3060.19     2969.91     66.28 o 
  10   2   0      208.93      148.43     51.79 o 
  11   2   0      869.20      920.06    202.02 o 
   1   3   0     1229.72     1200.82     25.39 o 
   2   3   0    51842.28    55226.31    504.54 o 
   3   3   0        0.37       50.91     32.84 o 
   4   3   0     4729.56     4504.76     52.77 o 
   5   3   0    17837.96    18058.46    109.07 o 
   6   3   0       37.21       50.63     27.41 o 
   7   3   0      611.35      557.24     45.89 o 
   8   3   0     3437.00     3550.35    116.77 o 
   9   3   0        3.24       44.22     41.65 o 
  10   3   0     1265.31     1234.56     75.86 o 
  11   3   0     2456.90     2477.04    115.24 o 
   0   4   0    84543.23    85808.14    475.88 o 
   1   4   0      229.38      216.73     26.86 o 
   2   4   0    15127.01    15103.33    335.84 o 
   3   4   0      331.85      414.72     25.53 o 
   4   4   0     1462.31     1344.53     45.80 o 
   5   4   0     3208.03     3355.70     42.92 o 
   6   4   0     4941.52     4694.00     69.51 o 
   7   4   0      751.07      769.49     46.33 o 
   8   4   0     2046.46     2115.77     60.75 o 
   9   4   0      237.29      272.50     46.74 o 
  10   4   0        6.69       48.14     50.05 o 
  11   4   0      251.12      229.65     64.14 o 
   1   5   0      234.16      201.24     29.25 o 
   2   5   0    25309.02    24824.98    430.36 o 
   3   5   0       29.62       58.46     29.22 o 
   4   5   0     8170.17     7634.75    140.50 o 
   5   5   0      306.68      327.07     31.42 o 
   6   5   0       28.39       44.70     25.74 o 
   7   5   0     1296.30     1301.97     47.57 o 
   8   5   0     7361.96     7796.11    146.70 o 
   9   5   0       31.22       74.28     45.37 o 
  10   5   0      216.44      167.36     49.63 o 
  11   5   0        9.28       97.03     78.18 o 
   0   6   0     3316.31     3340.92     75.61 o 
   1   6   0       29.46       52.49     34.26 o 
   2   6   0     2947.18     2739.57     68.31 o 
   3   6   0    27839.65    27687.80    377.66 o 
   4   6   0     4269.09     4310.78     51.52 o 
   5   6   0        9.57       45.35     28.39 o 
   6   6   0      402.29      357.85     33.07 o 
   7   6   0      624.51      522.69     41.27 o 
   8   6   0     2190.30     2281.57     65.93 o 
   9   6   0     5124.75     5023.47    100.09 o 
  10   6   0       45.48       55.73     59.73 o 
  11   6   0      186.52      207.89     72.26 o 
   1   7   0      938.36      847.36     46.51 o 
   2   7   0     1399.11     1586.65     45.33 o 
   3   7   0       70.01      130.53     26.76 o 
   4   7   0      617.06      625.83     44.87 o 
   5   7   0      996.80      953.91     41.75 o 
   6   7   0      165.22      199.25     40.21 o 
   7   7   0      338.43      365.54     46.72 o 
   8   7   0      106.90      159.71     51.86 o 
   9   7   0        0.52       12.76     61.04 o 
  10   7   0       30.94      163.46     93.57 o 
   0   8   0    20420.91    21615.61    181.69 o 
   1   8   0      251.56      202.36     32.16 o 
   2   8   0      605.14      593.68     43.10 o 
   3   8   0    24804.42    25893.66    270.68 o 
   4   8   0      628.24      589.59     37.11 o 
   5   8   0       90.40      116.15     37.11 o 
   6   8   0    12448.51    12778.29    197.12 o 
   7   8   0       29.33       63.68     47.27 o 
   8   8   0       69.65      111.10     54.74 o 
   9   8   0     4471.41     4619.36    130.91 o 
  10   8   0      158.23      199.93     99.39 o 
   1   9   0     3779.42     3773.47     51.22 o 
   2   9   0     5773.25     5761.16     85.75 o 
   3   9   0        1.37       20.43     39.81 o 
   4   9   0      194.17      167.78     35.37 o 
   5   9   0      942.42      928.75     51.82 o 
   6   9   0      145.72      128.38     37.18 o 
   7   9   0      832.23      712.75     59.54 o 
   8   9   0     2080.99     1961.33     96.93 o 
   9   9   0       48.77      121.97     73.16 o 
  10   9   0        0.84       49.98     90.73 o 
   0  10   0     6353.95     6278.10     89.40 o 
   1  10   0      200.89      142.89     34.30 o 
   2  10   0     1784.79     1676.02     49.22 o 
   3  10   0       28.07       83.49     29.84 o 
   4  10   0      531.25      548.62     43.04 o 
   5  10   0      212.64      199.83     37.89 o 
   6  10   0     6884.65     6995.02    132.79 o 
   7  10   0       30.51       35.18     43.74 o 
   8  10   0      936.10      818.88     78.08 o 
   9  10   0       80.66       83.11     93.44 o 
  10  10   0        1.22        0.00    118.16 o 
   1  11   0    14004.69    14791.23    171.54 o 
   2  11   0       15.21       24.16     30.49 o 
   3  11   0        0.40       35.50     39.73 o 
   4  11   0      640.35      546.22     43.32 o 
   5  11   0     5559.06     5468.81    137.71 o 
   6  11   0      138.95      178.63     57.52 o 
   7  11   0     1747.19     1676.15     72.86 o 
   8  11   0      109.52       51.13     92.20 o 
   9  11   0       40.65       62.97     89.37 o 
   0  12   0     4443.27     4711.21     99.11 o 
   1  12   0     3573.95     3799.11     63.40 o 
   2  12   0       28.19       87.47     35.24 o 
   3  12   0     3188.54     3132.99    102.33 o 
   4  12   0      587.12      481.62     57.50 o 
   5  12   0     1290.71     1199.13     70.80 o 
   6  12   0     1684.12     1573.61     82.28 o 
   7  12   0      259.09      217.12     62.03 o 
   8  12   0       11.39       19.00     92.65 o 
   9  12   0      204.60      204.55    127.73 o 
   1  13   0     3458.76     3616.18     70.61 o 
   2  13   0     1512.66     1452.24     51.43 o 
   3  13   0        1.44       48.25     46.42 o 
   4  13   0      353.00      322.52     65.65 o 
   5  13   0     1365.89     1172.17    122.96 o 
   6  13   0      144.12      122.30     60.21 o 
   7  13   0       77.38       95.09     69.13 o 
   8  13   0      664.46      589.61    129.65 o 
   0  14   0     7624.01     8531.80    150.35 o 
   1  14   0     2903.79     3124.56     67.10 o 
   2  14   0      858.05      860.68     52.75 o 
   3  14   0     1063.92     1018.77     74.13 o 
   4  14   0        2.23        0.00     60.78 o 
   5  14   0      845.92      725.14    116.56 o 
   6  14   0     4770.33     5103.49    122.26 o 
   7  14   0      502.93      483.28     82.60 o 
   8  14   0      172.65      546.68    121.37 o 
   1  15   0       74.61       91.40     45.53 o 
   2  15   0       13.25       47.16     49.58 o 
   3  15   0        4.59       74.08     58.22 o 
   4  15   0      876.96      718.12     82.77 o 
   5  15   0      207.88      195.62     77.54 o 
   6  15   0       23.81       85.12     74.89 o 
   7  15   0       41.45       90.16     74.65 o 
   0  16   0        6.01       80.41     80.66 o 
   1  16   0       57.66      116.04     48.09 o 
   2  16   0      144.05      133.59     51.50 o 
   3  16   0     7168.40     7968.26    168.81 o 
   4  16   0       63.62        0.49     98.28 o 
   5  16   0       63.67      102.58     75.62 o 
   6  16   0      406.44      356.36    100.95 o 
   1  17   0       39.85      136.84     50.62 o 
   2  17   0     1881.63     2102.78     89.86 o 
   3  17   0        0.37       83.28     73.09 o 
   4  17   0     1661.69     1811.92    239.17 o 
   5  17   0       58.67      201.36    120.20 o 
   6  17   0       58.09      121.74     92.94 o 
   0  18   0     1663.49     1948.24    204.43 o 
   1  18   0      359.40      568.27    104.97 o 
   2  18   0      547.31      675.91     72.84 o 
   3  18   0      909.73      916.76    125.73 o 
   4  18   0       52.80       95.15     83.91 o 
   5  18   0      302.79      352.71    106.54 o 
   1  19   0      448.88      576.24     80.06 o 
   2  19   0     1001.39     1087.44    133.26 o 
   3  19   0       48.58       62.47     87.25 o 
 -11   0   1     2050.30     2223.08    165.81 o 
  -9   0   1     1191.42     1209.73     92.24 o 
  -7   0   1       39.70       67.03     37.73 o 
  -5   0   1      796.60      824.37     39.24 o 
  -3   0   1     5931.45     5928.29    140.92 o 
   1   0   1    13500.50    14202.07    117.43 o 
   3   0   1     1802.70     1860.68     53.43 o 
   5   0   1       61.71       55.61     22.43 o 
   7   0   1     2068.14     1909.92    135.57 o 
   9   0   1     1193.65     1144.01     79.19 o 
  11   0   1       24.07        2.09     69.74 o 
 -11   1   1      515.38      398.32     70.54 o 
 -10   1   1     1015.46      980.22     66.90 o 
  -9   1   1      117.23       98.17     48.25 o 
  -8   1   1       32.04       44.47     32.49 o 
  -7   1   1    14919.67    15810.50    152.22 o 
  -6   1   1     1501.62     1457.31     38.85 o 
  -5   1   1      309.09      285.39     24.03 o 
  -4   1   1    13946.85    15076.17     91.48 o 
  -3   1   1     1311.27     1331.87     27.62 o 
  -2   1   1     8218.77     8410.63     74.07 o 
   1   1   1     6072.07     6387.66     46.99 o 
   2   1   1    22631.66    23882.11    233.83 o 
   3   1   1      214.03      265.97     15.23 o 
   4   1   1      579.39      484.57     20.91 o 
   5   1   1    28473.20    29221.95    109.72 o 
   6   1   1      278.23      285.52     26.73 o 
   7   1   1      361.04      353.42     34.50 o 
   8   1   1     3512.31     3379.98     67.98 o 
   9   1   1      321.40      286.59     62.41 o 
  10   1   1      403.74      335.14     51.77 o 
  11   1   1     2254.12     2334.23    109.53 o 
 -11   2   1      562.48      668.96     85.50 o 
 -10   2   1       21.86      123.31     55.95 o 
  -9   2   1      750.15      652.58     47.41 o 
  -8   2   1       66.06       60.41     35.02 o 
  -7   2   1       28.73       29.68     27.85 o 
  -6   2   1    16002.79    16745.11    129.46 o 
  -5   2   1     1837.17     1752.70     34.72 o 
  -4   2   1        0.09       34.74     23.10 o 
  -3   2   1      223.42      256.74     24.77 o 
  -2   2   1    39923.36    41883.32    814.90 o 
  -1   2   1      531.50      556.78     21.80 o 
   0   2   1     5006.60     4904.10    148.35 o 
   1   2   1    10452.82    10774.56    109.84 o 
   2   2   1      320.48      332.50     19.39 o 
   3   2   1     5845.38     5988.00     49.26 o 
   4   2   1     7466.81     6984.81     80.18 o 
   5   2   1        0.65       34.29     17.36 o 
   6   2   1     6934.53     7301.90    153.13 o 
   7   2   1      334.56      325.28     42.59 o 
   8   2   1       95.52       77.67     47.19 o 
   9   2   1      711.48      617.77     61.32 o 
  10   2   1     2611.79     2621.23     81.74 o 
  11   2   1        0.02       24.39     62.49 o 
 -11   3   1       11.53       63.98     61.16 o 
 -10   3   1     1177.06     1097.81     64.22 o 
  -9   3   1     1547.57     1465.66     62.45 o 
  -8   3   1       31.54       30.16     37.64 o 
  -7   3   1        9.59        0.00     33.74 o 
  -6   3   1     4541.54     4652.70     56.40 o 
  -5   3   1      552.36      495.71     25.18 o 
  -4   3   1    10082.86     9962.42     72.53 o 
  -3   3   1     1122.38      966.13     40.26 o 
  -2   3   1    13753.86    13163.15    169.38 o 
  -1   3   1     8002.23     8754.27     58.43 o 
   0   3   1     4189.21     4138.96     97.40 o 
   1   3   1     2608.68     2464.75     58.88 o 
   2   3   1    50500.75    54909.57    357.94 o 
   3   3   1     2002.96     1925.17     37.89 o 
   4   3   1     3635.89     3487.42     50.51 o 
   5   3   1       80.90       97.23     22.73 o 
   6   3   1     1089.74     1086.37     46.25 o 
   7   3   1     1664.23     1649.25     57.00 o 
   8   3   1     3817.71     3883.10    106.91 o 
   9   3   1       43.10       62.77     41.09 o 
  10   3   1     1038.75      988.11     64.48 o 
  11   3   1       84.51       57.52     63.67 o 
 -11   4   1        3.68       41.31     67.11 o 
 -10   4   1        1.48       27.97     45.55 o 
  -9   4   1     7581.28     8128.62    246.03 o 
  -8   4   1       96.70       97.89     40.34 o 
  -7   4   1        0.39       31.09     34.13 o 
  -6   4   1     5167.00     5198.88    120.43 o 
  -5   4   1     1852.57     1899.87     41.47 o 
  -4   4   1        0.94       20.41     28.43 o 
  -3   4   1    25675.69    24839.38    423.89 o 
  -2   4   1     2032.36     2020.85     57.84 o 
  -1   4   1      162.65      144.87     19.77 o 
   0   4   1     3347.81     3122.07     79.73 o 
   1   4   1    11104.03    11066.32    139.57 o 
   2   4   1       67.91       68.38     17.00 o 
   3   4   1    14535.67    14653.75     81.12 o 
   4   4   1     3567.40     3380.79     49.52 o 
   5   4   1        3.77        6.57     23.09 o 
   6   4   1     1173.26     1135.91     34.67 o 
   7   4   1     9474.70     9818.34    123.03 o 
   8   4   1        7.37       34.49     36.73 o 
   9   4   1      490.18      472.19     54.22 o 
  10   4   1      590.56      534.89     58.75 o 
  11   4   1       20.26       31.16     70.30 o 
 -11   5   1        4.87       29.64     67.31 o 
 -10   5   1      886.45      886.67     66.78 o 
  -9   5   1     1532.15     1627.49     68.06 o 
  -8   5   1      209.62      211.68     44.29 o 
  -7   5   1     1510.63     1470.34     56.00 o 
  -6   5   1      295.33      231.72     32.12 o 
  -5   5   1      327.86      314.38     27.12 o 
  -4   5   1    28205.76    30107.02    308.44 o 
  -3   5   1     8064.81     7712.09     64.69 o 
  -2   5   1      119.87       99.24     27.00 o 
  -1   5   1    14716.35    14026.62    171.67 o 
   0   5   1      878.43      969.46     36.42 o 
   1   5   1     4348.97     4113.85     49.52 o 
   2   5   1     2297.41     2126.92     48.26 o 
   3   5   1     3855.95     3731.13     34.98 o 
   4   5   1     1227.16     1165.40     27.69 o 
   5   5   1     7373.67     7174.04    109.33 o 
   6   5   1      574.71      600.63     34.79 o 
   7   5   1     3274.28     3189.64     61.42 o 
   8   5   1     3272.31     3373.66     88.06 o 
   9   5   1       52.27       84.02     45.93 o 
  10   5   1       69.21       83.08     51.67 o 
  11   5   1      198.87      247.19     85.21 o 
 -11   6   1        8.01      104.17     68.45 o 
 -10   6   1       51.16       81.19     59.42 o 
  -9   6   1     1319.92     1431.08     66.84 o 
  -8   6   1       10.83       19.26     38.52 o 
  -7   6   1       79.15       65.30     32.32 o 
  -6   6   1     1564.70     1561.48     76.35 o 
  -5   6   1      753.25      702.33     32.06 o 
  -4   6   1       11.11       51.11     25.17 o 
  -3   6   1    24142.80    24346.97    125.39 o 
  -2   6   1      638.71      751.06     37.90 o 
  -1   6   1      120.04      103.82     28.89 o 
   0   6   1     1710.88     1579.27     44.13 o 
   1   6   1     2448.12     2621.20     43.45 o 
   2   6   1       59.12      148.42     37.02 o 
   3   6   1     3342.15     3144.56     36.97 o 
   4   6   1      558.28      489.99     33.42 o 
   5   6   1        3.26       32.97     41.89 o 
   6   6   1       58.15       97.87     33.24 o 
   7   6   1     3470.87     3580.60     67.06 o 
   8   6   1      220.26      254.51     44.37 o 
   9   6   1      383.82      325.97     51.14 o 
  10   6   1      286.81      243.09     59.15 o 
  11   6   1        8.97       75.69     78.57 o 
 -11   7   1      111.45      121.66    108.48 o 
 -10   7   1     2623.40     2792.22    188.77 o 
  -9   7   1        6.19      114.99     63.71 o 
  -8   7   1      731.48      647.04     65.98 o 
  -7   7   1      803.82      718.57     71.21 o 
  -6   7   1     1196.73     1129.19     49.80 o 
  -5   7   1     1447.84     1383.11     48.33 o 
  -4   7   1    43869.92    46089.27    329.70 o 
  -3   7   1     2018.83     2125.96     37.09 o 
  -2   7   1       36.22       66.09     32.40 o 
  -1   7   1       76.74       94.80     44.97 o 
   0   7   1      880.21      924.68     47.99 o 
   1   7   1     1218.20     1181.50     42.32 o 
   2   7   1    48778.45    48535.70    628.50 o 
   3   7   1      869.74      782.72     31.36 o 
   4   7   1      430.88      317.92     27.01 o 
   5   7   1      952.64      957.53     47.84 o 
   6   7   1       27.53       73.71     53.22 o 
   7   7   1      480.48      484.08     62.88 o 
   8   7   1    10447.97    10835.91    196.75 o 
   9   7   1      293.83      299.48     76.91 o 
  10   7   1      141.56      231.20     97.94 o 
 -10   8   1        1.44        0.00     87.53 o 
  -9   8   1     1098.27      995.52     80.50 o 
  -8   8   1     2287.27     2118.24    109.72 o 
  -7   8   1       38.03       26.80     44.39 o 
  -6   8   1      415.94      378.61     38.63 o 
  -5   8   1     1068.21     1024.55     46.41 o 
  -4   8   1       27.01       49.64     25.62 o 
  -3   8   1      703.12      594.73     40.11 o 
  -2   8   1     4114.31     4242.88     82.61 o 
  -1   8   1        1.38       25.46     26.10 o 
   0   8   1      255.30      252.39     44.84 o 
   1   8   1     2393.11     2107.37     49.38 o 
   2   8   1      141.19      129.19     37.49 o 
   3   8   1     1790.49     1679.75     47.60 o 
   4   8   1       53.59       53.90     26.87 o 
   5   8   1        6.73       57.14     37.99 o 
   6   8   1     1008.16      936.07     58.89 o 
   7   8   1      761.39      697.17     62.51 o 
   8   8   1       15.40       85.16     68.48 o 
   9   8   1       39.71      120.43     75.53 o 
  10   8   1       46.04      124.50     87.74 o 
 -10   9   1      387.41      479.57    137.93 o 
  -9   9   1      522.73      392.84     82.72 o 
  -8   9   1      124.41       83.33     54.90 o 
  -7   9   1     3566.04     3677.21    127.88 o 
  -6   9   1      122.15      109.37     44.84 o 
  -5   9   1     1184.32     1074.14     46.76 o 
  -4   9   1      563.43      540.44     39.76 o 
  -3   9   1      444.16      452.91     33.57 o 
  -2   9   1      298.81      283.30     40.26 o 
  -1   9   1    25384.52    26090.92    344.27 o 
   0   9   1        3.88       27.99     30.65 o 
   1   9   1      942.97      821.81     45.90 o 
   2   9   1     7571.76     7653.12     94.96 o 
   3   9   1      520.78      434.35     30.79 o 
   4   9   1        3.01       22.79     31.25 o 
   5   9   1    15208.04    15155.96    122.52 o 
   6   9   1       46.06       16.81     42.70 o 
   7   9   1      257.81      230.28     54.02 o 
   8   9   1     1238.01     1070.55    108.53 o 
   9   9   1       49.68        0.00     74.79 o 
  10   9   1        3.52       81.70    108.36 o 
 -10  10   1      136.53       44.01    112.30 o 
  -9  10   1     1362.80     1441.58    260.40 o 
  -8  10   1     1869.63     1754.52    108.28 o 
  -7  10   1       44.66       44.79     45.83 o 
  -6  10   1     4927.53     4976.58     85.23 o 
  -5  10   1      552.02      523.40     44.29 o 
  -4  10   1      163.34      146.39     35.36 o 
  -3  10   1     3795.07     3952.09     75.40 o 
  -2  10   1     8505.63     8940.61    147.74 o 
  -1  10   1       80.71       69.35     32.43 o 
   0  10   1     9596.36     9954.99    104.90 o 
   1  10   1     1888.75     1888.84     49.19 o 
   2  10   1        2.20       32.80     33.83 o 
   3  10   1     2788.73     2759.46     81.22 o 
   4  10   1     5901.19     5897.71    169.00 o 
   5  10   1       88.56       92.45     48.39 o 
   6  10   1     3251.93     3307.16    142.56 o 
   7  10   1     1138.72     1091.36     89.52 o 
   8  10   1      110.04      100.30     63.79 o 
   9  10   1        0.03      112.45     76.13 o 
  10  10   1     1066.42     1006.96    128.98 o 
  -9  11   1      217.60      205.81    104.81 o 
  -8  11   1       27.40       51.06     74.58 o 
  -7  11   1      288.61      303.43     62.28 o 
  -6  11   1     2198.96     2343.32     76.21 o 
  -5  11   1      177.12      126.64     40.26 o 
  -4  11   1     5626.76     5823.52    101.01 o 
  -3  11   1      649.60      583.38     39.73 o 
  -2  11   1      580.84      607.86     40.38 o 
  -1  11   1     2573.77     2710.52     62.34 o 
   0  11   1     3469.50     3726.77     66.14 o 
   1  11   1     2202.54     2266.67     48.22 o 
   2  11   1     2370.72     2177.74     94.07 o 
   3  11   1     1479.34     1422.96     56.57 o 
   4  11   1     3074.31     3038.84     80.06 o 
   5  11   1     1800.62     1732.78     74.92 o 
   6  11   1      217.17      197.91     58.48 o 
   7  11   1      422.86      392.74     54.25 o 
   8  11   1      977.29      816.04     83.09 o 
   9  11   1      165.06      190.14     91.73 o 
  -9  12   1       34.38       31.10    102.34 o 
  -8  12   1       59.87       92.72     92.52 o 
  -7  12   1      185.35      224.72     97.16 o 
  -6  12   1     6080.17     6271.10    110.13 o 
  -5  12   1        8.27       17.35     31.04 o 
  -4  12   1       25.36       70.00     52.44 o 
  -3  12   1      925.40      886.22     72.03 o 
  -2  12   1     1038.87     1023.39     43.37 o 
  -1  12   1        2.78       10.12     34.65 o 
   0  12   1    13026.89    14022.10    108.71 o 
   1  12   1      484.04      469.59     40.59 o 
   2  12   1        0.74       13.24     33.50 o 
   3  12   1      515.14      427.90     44.02 o 
   4  12   1     5182.24     5235.08     94.61 o 
   5  12   1        5.02        0.00     52.26 o 
   6  12   1     1435.71     1376.60     75.58 o 
   7  12   1      280.53      246.70     62.82 o 
   8  12   1       27.43       53.41     78.44 o 
   9  12   1       12.49        1.01    129.19 o 
  -8  13   1      408.58      428.18    112.15 o 
  -7  13   1     1937.13     2169.01    130.20 o 
  -6  13   1     1684.93     1605.09     89.68 o 
  -5  13   1      662.96      593.40     70.36 o 
  -4  13   1       56.83       48.85     54.21 o 
  -3  13   1       87.59       97.98     56.61 o 
  -2  13   1     1048.94     1144.13     53.67 o 
  -1  13   1     9536.76    10159.38    193.53 o 
   0  13   1     3696.58     3888.94     76.14 o 
   1  13   1      139.21      147.52     49.14 o 
   2  13   1       48.27       81.25     37.64 o 
   3  13   1       39.31       48.20     39.81 o 
   4  13   1     2305.64     2322.30     85.19 o 
   5  13   1     6455.17     6730.91    310.63 o 
   6  13   1     1127.69     1037.97     74.81 o 
   7  13   1       36.21       50.48     59.56 o 
   8  13   1       61.42        3.55    132.00 o 
  -8  14   1       50.98      134.44    131.20 o 
  -7  14   1       37.95       87.51     68.56 o 
  -6  14   1       63.54       60.91     61.72 o 
  -5  14   1      235.16      143.29     64.76 o 
  -4  14   1      208.29      282.25     64.59 o 
  -3  14   1     1524.75     1519.30    110.37 o 
  -2  14   1      235.14      228.84     44.74 o 
  -1  14   1      160.98      229.28     50.31 o 
   0  14   1      765.15      645.33     52.85 o 
   1  14   1      438.37      424.26     44.74 o 
   2  14   1       42.03       90.09     47.06 o 
   3  14   1     2006.17     2008.60     77.99 o 
   4  14   1      113.99       29.81     53.27 o 
   5  14   1       66.08      104.28     68.69 o 
   6  14   1        1.52        0.00     66.81 o 
   7  14   1      554.44      646.51     83.19 o 
   8  14   1       64.23       71.57     81.05 o 
  -7  15   1     1668.23     1908.99    134.66 o 
  -6  15   1       26.24       95.10     76.38 o 
  -5  15   1        1.78        8.58     70.03 o 
  -4  15   1     5093.00     5369.98    236.69 o 
  -3  15   1      267.31      332.34     61.16 o 
  -2  15   1      821.91      864.92     61.40 o 
  -1  15   1     5505.51     5850.18    114.49 o 
   0  15   1       97.11      163.26     53.43 o 
   1  15   1      739.08      787.17     59.39 o 
   2  15   1     7966.93     8655.88    140.68 o 
   3  15   1      435.91      408.35     73.38 o 
   4  15   1       56.88       71.81     64.23 o 
   5  15   1     4320.91     4543.76    180.46 o 
   6  15   1      219.01      208.28     74.84 o 
   7  15   1      151.08      162.91     88.94 o 
  -7  16   1       85.70      121.02     92.14 o 
  -6  16   1      704.15      698.03    105.70 o 
  -5  16   1     1164.56     1214.64    108.75 o 
  -4  16   1       48.68      101.23     72.01 o 
  -3  16   1     1252.73     1264.86     83.85 o 
  -2  16   1        6.46       58.12     48.52 o 
  -1  16   1      107.05      122.02     57.78 o 
   0  16   1      430.47      448.98     69.63 o 
   1  16   1      408.82      393.35     55.24 o 
   2  16   1        1.93      125.14     58.37 o 
   3  16   1      676.70      593.36     80.08 o 
   4  16   1       95.52       73.47     73.63 o 
   5  16   1        2.38       36.73     85.82 o 
   6  16   1       78.25       61.27     80.09 o 
  -6  17   1      127.89      112.85     81.09 o 
  -5  17   1       38.44       32.63     81.54 o 
  -4  17   1     2532.80     2562.72    230.36 o 
  -3  17   1       86.90      124.94     83.23 o 
  -2  17   1       22.65       86.71     54.82 o 
  -1  17   1      184.15      245.21     57.58 o 
   0  17   1      711.12      781.21     73.56 o 
   1  17   1      313.52      284.88     58.08 o 
   2  17   1     3854.00     4297.41    132.24 o 
   3  17   1       22.59       90.79     74.30 o 
   4  17   1      181.17      146.92     80.46 o 
   5  17   1      240.24      151.18     80.53 o 
  -5  18   1      892.07      961.61    229.75 o 
  -4  18   1      148.06      158.22     76.51 o 
  -3  18   1     3908.61     3998.71    140.73 o 
  -2  18   1     1067.29     1173.10     83.21 o 
  -1  18   1       30.44      106.70     59.91 o 
   0  18   1       28.23      118.79     48.20 o 
   1  18   1      889.67      833.87     74.59 o 
   2  18   1        9.52       62.38     68.53 o 
   3  18   1     2806.57     2921.94    151.93 o 
   4  18   1       94.36       51.85     88.22 o 
  -3  19   1      931.53     1024.81    122.92 o 
  -2  19   1       62.19      150.22     72.86 o 
  -1  19   1      589.88      553.04     69.29 o 
   0  19   1      131.78      213.48     51.94 o 
   1  19   1      652.26      754.71     87.55 o 
   2  19   1      244.82      221.12     62.58 o 
   3  19   1      458.34      538.33    190.94 o 
 -10   0   2       39.18       54.75     63.50 o 
  -8   0   2    15232.09    15821.84    149.10 o 
  -6   0   2     2918.50     2751.35     61.38 o 
  -4   0   2     2546.08     2150.48    182.40 o 
  -2   0   2    52624.78    57701.02    391.09 o 
   0   0   2      833.63      961.27     36.09 o 
   2   0   2      894.77      816.91     30.91 o 
   4   0   2    76130.62    82278.12   1899.51 o 
   6   0   2        5.58       30.32     56.24 o 
   8   0   2        0.40       12.83     44.24 o 
  10   0   2     9602.04    10472.44    178.90 o 
 -11   1   2       27.70       47.61     61.90 o 
 -10   1   2       72.94      105.72     50.04 o 
  -9   1   2      496.12      471.83     54.88 o 
  -8   1   2       20.36       72.76     31.26 o 
  -7   1   2     3391.75     3299.11     53.29 o 
  -6   1   2     3798.53     3756.64     53.12 o 
  -5   1   2        2.94       27.67     20.26 o 
  -4   1   2     3300.34     3027.18     80.73 o 
  -3   1   2      732.23      829.88     27.57 o 
  -2   1   2       39.55       57.55     14.69 o 
  -1   1   2    31481.19    34843.76    463.29 o 
   0   1   2     2039.13     2100.03     36.95 o 
   1   1   2        7.10       25.77     10.56 o 
   2   1   2      708.50      609.94     16.77 o 
   3   1   2     1588.76     1664.69     28.81 o 
   4   1   2      816.99      758.51     22.56 o 
   5   1   2     1194.29     1142.07     25.74 o 
   6   1   2        8.36       48.50     28.07 o 
   7   1   2        1.93       21.51     27.77 o 
   8   1   2       27.05       64.43     32.21 o 
   9   1   2      316.68      345.23     44.30 o 
  10   1   2       66.32      127.97     50.67 o 
  11   1   2      436.79      396.28     78.50 o 
 -11   2   2      156.02      128.82     61.88 o 
 -10   2   2       13.03       64.11     46.71 o 
  -9   2   2      512.92      570.79     68.87 o 
  -8   2   2     4463.22     4692.98     67.44 o 
  -7   2   2     2379.79     2429.64     66.68 o 
  -6   2   2     1139.47     1190.01     36.29 o 
  -5   2   2     3341.25     3088.40     51.59 o 
  -4   2   2        0.15       25.89     21.85 o 
  -3   2   2      524.12      649.38     22.43 o 
  -2   2   2     2929.09     3005.24     27.91 o 
  -1   2   2    13324.14    13568.74    141.36 o 
   0   2   2     1082.48     1164.07     21.00 o 
   1   2   2    29996.61    32347.39    214.23 o 
   2   2   2      401.49      412.46     19.42 o 
   3   2   2     1615.27     1498.44     27.35 o 
   4   2   2    11810.45    12392.72    106.18 o 
   5   2   2     1283.66     1165.41     29.42 o 
   6   2   2      191.28      152.41     23.27 o 
   7   2   2     4958.08     4923.72     64.31 o 
   8   2   2       58.27       69.71     33.83 o 
   9   2   2      267.01      295.53     48.75 o 
  10   2   2     1761.09     1668.72     79.35 o 
  11   2   2       40.13       68.05     59.55 o 
 -11   3   2       11.31       14.47     65.25 o 
 -10   3   2     1466.04     1515.71     74.64 o 
  -9   3   2      943.91      963.01     57.02 o 
  -8   3   2      113.42       89.29     36.66 o 
  -7   3   2     7704.69     7675.95    131.75 o 
  -6   3   2     3169.56     3435.94     49.07 o 
  -5   3   2       44.09       46.46     18.76 o 
  -4   3   2     9984.00     9338.62    209.15 o 
  -3   3   2      921.26      955.26     38.42 o 
  -2   3   2       52.12       74.43     12.95 o 
  -1   3   2    61927.02    66252.45    723.39 o 
   0   3   2     6143.60     6524.67     45.93 o 
   1   3   2       48.33       65.33     18.70 o 
   2   3   2    30086.45    32705.73    222.85 o 
   3   3   2     2473.86     2322.62     34.86 o 
   4   3   2        0.02       36.38     20.04 o 
   5   3   2     5195.59     5265.20    112.69 o 
   6   3   2     3686.30     3712.26     58.22 o 
   7   3   2       22.05       11.59     31.90 o 
   8   3   2     3463.59     3482.82     67.52 o 
   9   3   2     1303.83     1308.25     67.11 o 
  10   3   2        1.14       43.45     48.61 o 
  11   3   2      429.20      415.63     81.45 o 
 -11   4   2       96.04       81.61     65.44 o 
 -10   4   2      663.80      603.20     62.23 o 
  -9   4   2        2.08       41.14     41.74 o 
  -8   4   2      648.61      593.21     43.38 o 
  -7   4   2      361.19      354.94     36.97 o 
  -6   4   2      255.38      264.80     29.68 o 
  -5   4   2      410.69      492.91     26.73 o 
  -4   4   2     5939.13     5735.29     52.72 o 
  -3   4   2     6030.55     6497.28     52.18 o 
  -2   4   2     9282.56     9180.83     52.24 o 
  -1   4   2     5395.65     5379.16    109.32 o 
   0   4   2     2395.82     2382.98     48.74 o 
   1   4   2     1890.44     1956.26     35.47 o 
   2   4   2     6125.47     6003.10     47.90 o 
   3   4   2      738.17      596.36     30.00 o 
   4   4   2    11139.53    11347.20     75.54 o 
   5   4   2     1181.86     1169.85     39.74 o 
   6   4   2     2278.98     2368.29     52.99 o 
   7   4   2      611.47      611.17     44.33 o 
   8   4   2      512.97      523.17     55.26 o 
   9   4   2      652.25      585.49     64.88 o 
  10   4   2     1401.39     1275.89     79.97 o 
  11   4   2       21.12       73.70     68.99 o 
 -11   5   2       28.33      103.87     70.21 o 
 -10   5   2     4577.17     4914.00    144.66 o 
  -9   5   2      219.73      195.35     57.01 o 
  -8   5   2       13.26       70.77     36.06 o 
  -7   5   2      126.91      117.34     36.22 o 
  -6   5   2      492.32      433.72     31.26 o 
  -5   5   2      160.40      123.35     30.36 o 
  -4   5   2    21226.91    21378.02    170.63 o 
  -3   5   2     9885.80    10403.02    193.76 o 
  -2   5   2       78.47      124.25     40.57 o 
  -1   5   2      878.55      803.73     25.60 o 
   0   5   2     3738.73     3805.06     75.78 o 
   1   5   2       19.24       44.89     27.55 o 
   2   5   2    27706.37    28694.47    205.59 o 
   3   5   2        0.40       16.75     23.65 o 
   4   5   2      303.66      267.64     22.09 o 
   5   5   2      423.72      419.54     33.98 o 
   6   5   2     5382.70     5358.17     66.84 o 
   7   5   2        1.68       19.14     34.74 o 
   8   5   2     2976.05     2900.25     70.22 o 
   9   5   2      157.74      162.06     48.19 o 
  10   5   2       22.27       46.35     60.67 o 
  11   5   2       49.97      146.58     78.39 o 
 -11   6   2     1243.24     1252.84     99.79 o 
 -10   6   2      639.57      629.09     88.41 o 
  -9   6   2      924.76      902.21     63.49 o 
  -8   6   2      579.26      518.23     45.31 o 
  -7   6   2     1067.76     1043.51     41.02 o 
  -6   6   2      187.48      202.40     38.14 o 
  -5   6   2    11023.93    10799.07    127.82 o 
  -4   6   2     5212.62     4964.54     91.92 o 
  -3   6   2     9745.07    10035.65    143.12 o 
  -2   6   2       68.56      128.01     28.77 o 
  -1   6   2       60.55       48.33     24.21 o 
   0   6   2     4518.01     4403.73    116.98 o 
   1   6   2    30495.81    30912.97    191.85 o 
   2   6   2     3030.58     3046.46     67.18 o 
   3   6   2      266.96      254.42     21.24 o 
   4   6   2     3244.69     3248.46     67.63 o 
   5   6   2        5.47       48.43     28.69 o 
   6   6   2     2855.61     2857.49     59.45 o 
   7   6   2     9129.20     9404.61    121.46 o 
   8   6   2      502.44      487.29     52.94 o 
   9   6   2       36.37       91.89     58.80 o 
  10   6   2      375.43      254.66     94.44 o 
 -11   7   2        2.38       89.28     92.20 o 
 -10   7   2      201.87      176.12     73.87 o 
  -9   7   2     2068.42     2018.87     89.44 o 
  -8   7   2       71.86      113.83     58.46 o 
  -7   7   2     4429.43     4530.89    101.32 o 
  -6   7   2      348.58      321.38     36.55 o 
  -5   7   2      340.00      318.40     32.06 o 
  -4   7   2     2621.93     2543.97     49.75 o 
  -3   7   2     4471.47     4505.06    148.45 o 
  -2   7   2       34.22       65.80     35.78 o 
  -1   7   2     4589.31     4208.22     56.47 o 
   0   7   2      305.31      288.36     35.63 o 
   1   7   2      122.19       83.34     30.95 o 
   2   7   2      383.28      412.37     28.77 o 
   3   7   2       11.66       32.28     23.54 o 
   4   7   2        9.52       55.09     29.52 o 
   5   7   2      655.84      647.12     34.96 o 
   6   7   2      268.88      222.35     37.93 o 
   7   7   2      153.43      110.66     55.70 o 
   8   7   2       41.07       83.56     64.78 o 
   9   7   2      219.30      241.28     74.15 o 
  10   7   2       10.29       70.32     86.20 o 
 -10   8   2      133.93      183.43     75.19 o 
  -9   8   2      545.82      461.73     68.38 o 
  -8   8   2     1713.29     1679.71    103.19 o 
  -7   8   2      203.46      179.81     47.22 o 
  -6   8   2       78.83       91.83     35.26 o 
  -5   8   2    14796.96    15400.03    167.61 o 
  -4   8   2       67.07       87.35     28.84 o 
  -3   8   2      173.37      169.45     31.66 o 
  -2   8   2    19998.58    20108.11     85.04 o 
  -1   8   2      536.29      458.76     39.39 o 
   0   8   2     1594.36     1559.92     38.20 o 
   1   8   2    30827.88    29872.17    125.79 o 
   2   8   2      224.23      213.65     33.33 o 
   3   8   2        5.07       55.24     26.23 o 
   4   8   2    10994.64    11327.84    164.88 o 
   5   8   2       99.91       90.85     42.51 o 
   6   8   2       14.49       80.55     45.67 o 
   7   8   2    10256.42    10634.58    146.80 o 
   8   8   2       14.13       37.08     65.71 o 
   9   8   2       80.72      160.61     74.67 o 
  10   8   2     2118.34     2222.62    161.05 o 
 -10   9   2     1870.07     2095.59    170.15 o 
  -9   9   2      894.98      914.91     99.27 o 
  -8   9   2       47.34       85.22     65.95 o 
  -7   9   2      669.11      616.70     69.03 o 
  -6   9   2       13.89       55.03     34.74 o 
  -5   9   2     1296.96     1190.91     45.30 o 
  -4   9   2     2584.36     2492.68     58.93 o 
  -3   9   2     1667.32     1602.08     47.49 o 
  -2   9   2        1.80       40.45     22.64 o 
  -1   9   2     1491.32     1454.69     49.60 o 
   0   9   2       16.64       82.38     32.73 o 
   1   9   2      294.21      270.93     31.58 o 
   2   9   2     8864.78     9054.66    171.75 o 
   3   9   2     2250.04     2166.19     65.02 o 
   4   9   2      184.56      153.39     35.99 o 
   5   9   2     1820.01     1880.75     78.99 o 
   6   9   2      995.53      965.82     64.14 o 
   7   9   2       64.65       84.17     51.80 o 
   8   9   2      535.79      487.16     84.80 o 
   9   9   2       95.49      114.42     79.05 o 
  10   9   2      100.11      206.27    115.44 o 
 -10  10   2      513.95      498.48    106.12 o 
  -9  10   2        3.10       16.64     68.54 o 
  -8  10   2      883.65      704.18     86.23 o 
  -7  10   2     1217.86     1137.27     72.04 o 
  -6  10   2       48.26       78.69     42.94 o 
  -5  10   2       22.36       78.60     40.90 o 
  -4  10   2     1972.61     1976.86     58.19 o 
  -3  10   2      226.70      217.48     31.08 o 
  -2  10   2    13789.28    14120.69    282.73 o 
  -1  10   2      678.19      572.74     34.38 o 
   0  10   2      505.79      492.41     40.30 o 
   1  10   2       52.49       52.03     33.14 o 
   2  10   2     1902.92     1850.35     53.25 o 
   3  10   2      108.08       91.17     27.98 o 
   4  10   2     9511.82     9398.00    101.11 o 
   5  10   2      126.63      129.12     44.49 o 
   6  10   2     1125.72     1163.74     78.62 o 
   7  10   2       13.36       90.06     61.08 o 
   8  10   2      117.95      121.18     64.15 o 
   9  10   2      110.69      106.40     91.15 o 
  -9  11   2      171.67      141.33     85.53 o 
  -8  11   2       80.54       67.05     67.98 o 
  -7  11   2    11600.88    11946.01    133.22 o 
  -6  11   2      828.37      777.34     75.09 o 
  -5  11   2       25.98       94.47     48.53 o 
  -4  11   2     1299.88     1378.74     73.39 o 
  -3  11   2      552.95      512.48     50.78 o 
  -2  11   2      430.22      424.58     39.67 o 
  -1  11   2    16185.79    16795.73    207.26 o 
   0  11   2      163.74      124.90     34.36 o 
   1  11   2        2.82       28.63     33.62 o 
   2  11   2       88.25      107.54     40.27 o 
   3  11   2     5964.76     6189.27     83.65 o 
   4  11   2        0.95       19.03     50.73 o 
   5  11   2     8129.06     8722.08    128.25 o 
   6  11   2      105.79      112.86     63.30 o 
   7  11   2       10.75       41.30     57.10 o 
   8  11   2      114.15      157.77     84.55 o 
   9  11   2     1958.64     1953.71    175.22 o 
  -9  12   2       16.91       42.00     96.72 o 
  -8  12   2     1009.19     1001.66    106.17 o 
  -7  12   2     1627.46     1603.39    100.61 o 
  -6  12   2       55.46      121.44     55.18 o 
  -5  12   2     1102.80     1057.90     76.39 o 
  -4  12   2      103.32       59.33     51.98 o 
  -3  12   2      520.40      492.87     57.36 o 
  -2  12   2      738.26      703.23     52.22 o 
  -1  12   2     3357.60     3364.46     91.30 o 
   0  12   2     1397.36     1377.69     54.05 o 
   1  12   2     3792.91     3723.50     83.99 o 
   2  12   2       47.26       35.01     41.70 o 
   3  12   2     3338.72     3277.86    138.10 o 
   4  12   2     1594.46     1463.12     86.97 o 
   5  12   2      754.94      738.83     69.42 o 
   6  12   2      193.19      262.56     74.15 o 
   7  12   2     1012.46     1184.39     90.00 o 
   8  12   2      139.09      121.75     82.29 o 
   9  12   2      991.85     1003.35    118.24 o 
  -9  13   2      141.47       37.78    131.45 o 
  -8  13   2      139.69      276.76    100.57 o 
  -7  13   2     3295.08     3453.47    168.26 o 
  -6  13   2        2.39       36.25     55.01 o 
  -5  13   2      362.32      289.48     50.66 o 
  -4  13   2     1494.98     1491.96     80.79 o 
  -3  13   2        4.49       48.27     54.08 o 
  -2  13   2       43.20       74.56     42.40 o 
  -1  13   2     3602.38     3557.87     71.36 o 
   0  13   2      110.93      167.19     42.04 o 
   1  13   2      121.12      130.44     42.99 o 
   2  13   2     2358.18     2317.43     61.98 o 
   3  13   2     1941.88     1799.91     79.39 o 
   4  13   2       14.98       31.32     66.35 o 
   5  13   2     1251.08     1180.46    122.10 o 
   6  13   2      622.93      512.08     76.87 o 
   7  13   2        7.96        0.00     85.07 o 
   8  13   2      307.53      132.45     77.34 o 
  -8  14   2      965.92     1023.43    127.80 o 
  -7  14   2      221.85      220.86     65.50 o 
  -6  14   2      231.25      135.94     57.94 o 
  -5  14   2     1364.19     1075.46     86.18 o 
  -4  14   2      500.77      542.89     71.58 o 
  -3  14   2     1688.18     1715.65     79.01 o 
  -2  14   2    10623.61    11603.78    147.05 o 
  -1  14   2      523.36      495.56     51.15 o 
   0  14   2        7.97       54.39     43.30 o 
   1  14   2     1937.62     1958.23     74.60 o 
   2  14   2      638.15      675.82     55.53 o 
   3  14   2     3244.68     3388.62    133.59 o 
   4  14   2     7653.29     7817.50    122.90 o 
   5  14   2      660.79      583.04     67.15 o 
   6  14   2      325.32      402.55     75.22 o 
   7  14   2      523.39      457.66     90.16 o 
  -7  15   2      307.54      262.49     85.19 o 
  -6  15   2     1285.86     1250.08    125.30 o 
  -5  15   2       77.66       41.98     66.60 o 
  -4  15   2      762.69      727.73     82.62 o 
  -3  15   2       83.81      102.88     58.55 o 
  -2  15   2      247.47      228.47     50.76 o 
  -1  15   2     1328.66     1438.34     78.80 o 
   0  15   2      195.89      228.05     52.93 o 
   1  15   2       23.35      104.80     48.10 o 
   2  15   2      105.96      158.76     47.39 o 
   3  15   2       63.15       48.14     49.70 o 
   4  15   2       27.90       19.66     65.13 o 
   5  15   2      138.56      106.77     85.82 o 
   6  15   2        2.81       50.08    102.34 o 
   7  15   2       42.82       62.35     90.54 o 
  -7  16   2       52.83      163.66     98.05 o 
  -6  16   2        5.84        0.00     83.66 o 
  -5  16   2     4307.23     4168.61    178.28 o 
  -4  16   2       33.20      119.43     65.35 o 
  -3  16   2      147.83      108.88     58.49 o 
  -2  16   2     1775.78     1707.70     75.72 o 
  -1  16   2      417.47      383.27     63.88 o 
   0  16   2      105.90      176.19     52.29 o 
   1  16   2    10589.71    11892.02    160.33 o 
   2  16   2       77.23      132.96     52.17 o 
   3  16   2        0.49        0.00     88.10 o 
   4  16   2      241.62      159.73     67.37 o 
   5  16   2       41.91        4.36     81.26 o 
   6  16   2      125.66      157.29     90.97 o 
  -6  17   2      427.76      356.35    130.75 o 
  -5  17   2       30.66       97.97    117.03 o 
  -4  17   2     2262.64     2262.14    114.98 o 
  -3  17   2      647.06      692.42     85.45 o 
  -2  17   2      274.27      242.77     62.55 o 
  -1  17   2      271.57      235.84     58.00 o 
   0  17   2     1494.06     1699.53     70.45 o 
   1  17   2      391.08      445.77     57.00 o 
   2  17   2     1753.74     1918.75     92.22 o 
   3  17   2        0.07       53.28     69.99 o 
   4  17   2        3.04       22.66     77.66 o 
   5  17   2        3.07       59.47     93.76 o 
  -5  18   2      323.72      318.71    143.57 o 
  -4  18   2      653.69      627.48     88.85 o 
  -3  18   2      169.28      276.31     95.24 o 
  -2  18   2      510.36      658.91    101.54 o 
  -1  18   2      158.79      234.31     60.74 o 
   0  18   2       35.88      120.07     56.52 o 
   1  18   2      452.33      441.49     74.69 o 
   2  18   2      258.14      250.77     75.09 o 
   3  18   2      424.06      541.88    220.74 o 
   4  18   2      989.97     1060.90    145.77 o 
  -3  19   2      537.45      528.37    106.34 o 
  -2  19   2        3.57       57.95     78.69 o 
  -1  19   2     1882.87     1911.52     78.62 o 
   0  19   2      756.46      880.15     80.48 o 
   1  19   2       43.48       75.56     69.85 o 
   2  19   2     1521.02     1453.95     90.11 o 
   3  19   2      633.28      497.42     97.45 o 
 -11   0   3     2012.97     1922.17    149.73 o 
  -9   0   3        5.85       10.52     59.27 o 
  -7   0   3    12798.97    13358.31    125.95 o 
  -5   0   3     6199.57     6456.37    139.22 o 
  -3   0   3      880.28      774.16     40.96 o 
  -1   0   3     4996.70     4924.02     76.75 o 
   1   0   3    11711.31    12215.96     76.00 o 
   3   0   3      618.67      543.27     33.30 o 
   5   0   3      700.06      637.29     32.03 o 
   7   0   3     2023.88     1990.54     72.31 o 
   9   0   3      662.09      612.99     74.21 o 
  11   0   3       83.37       39.66     88.07 o 
 -11   1   3      321.89      273.50     68.90 o 
 -10   1   3      135.52      115.96     46.82 o 
  -9   1   3     3257.57     3413.42    120.29 o 
  -8   1   3      429.01      332.96     43.68 o 
  -7   1   3     6259.29     6440.13     95.24 o 
  -6   1   3     3422.63     3405.78     66.58 o 
  -5   1   3      327.13      356.83     60.54 o 
  -4   1   3      249.83      268.77     33.42 o 
  -3   1   3    32363.88    33606.81    202.32 o 
  -2   1   3     4015.29     3914.98     70.21 o 
  -1   1   3     2038.62     2073.39     25.59 o 
   0   1   3    13505.04    13568.90     84.69 o 
   1   1   3     1423.70     1383.26     21.28 o 
   2   1   3      100.34      159.51     16.66 o 
   3   1   3    41700.34    42952.36    216.59 o 
   4   1   3     1178.53     1181.23     32.26 o 
   5   1   3      645.78      702.22     27.03 o 
   6   1   3     7944.34     8047.52     74.86 o 
   7   1   3       96.42       47.93     40.47 o 
   8   1   3      586.48      512.87     50.30 o 
   9   1   3    10984.83    11544.46    124.13 o 
  10   1   3        9.97       86.76     50.96 o 
  11   1   3       19.65       17.32     58.43 o 
 -11   2   3       51.44       81.17     68.43 o 
 -10   2   3       77.02      155.99     48.98 o 
  -9   2   3       93.05      117.82     47.78 o 
  -8   2   3     5559.71     5894.81     81.48 o 
  -7   2   3     3505.80     3509.20    138.27 o 
  -6   2   3        1.22       43.13     35.78 o 
  -5   2   3     2147.82     2264.09     59.21 o 
  -4   2   3      214.24      172.02     25.87 o 
  -3   2   3      483.46      516.38     28.00 o 
  -2   2   3    63054.42    68402.43    207.47 o 
  -1   2   3     2040.54     2055.60     24.86 o 
   0   2   3      347.13      273.43     18.38 o 
   1   2   3      742.71      847.63     21.37 o 
   2   2   3      361.77      347.24     19.04 o 
   3   2   3      449.63      496.46     24.32 o 
   4   2   3    25772.01    26853.20    165.26 o 
   5   2   3     1193.12     1251.64     28.60 o 
   6   2   3      315.03      287.59     40.19 o 
   7   2   3      804.24      851.17     41.97 o 
   8   2   3     3054.71     2902.13     62.64 o 
   9   2   3       79.34       46.84     43.71 o 
  10   2   3      227.55      261.36     53.01 o 
  11   2   3      334.82      352.09     87.93 o 
 -11   3   3      528.84      446.38     74.51 o 
 -10   3   3       43.71       85.55     50.14 o 
  -9   3   3       97.93      123.39     41.58 o 
  -8   3   3      937.93      950.69     47.20 o 
  -7   3   3        8.47       81.10     39.56 o 
  -6   3   3     4270.10     4353.27     58.87 o 
  -5   3   3     3086.61     3108.75     66.68 o 
  -4   3   3      199.61      184.95     29.17 o 
  -3   3   3       58.41       90.04     17.45 o 
  -2   3   3    10450.46    10614.52    125.06 o 
  -1   3   3        6.79       24.81     13.89 o 
   0   3   3    15060.72    15389.26     71.27 o 
   1   3   3     2736.00     2731.58     84.04 o 
   2   3   3     2008.63     2065.85     26.58 o 
   3   3   3       23.13       68.70     22.29 o 
   4   3   3     3076.15     3013.49     34.10 o 
   5   3   3      519.86      505.55     23.89 o 
   6   3   3     8583.14     8855.63     69.11 o 
   7   3   3      429.52      442.94     38.85 o 
   8   3   3     1271.06     1283.51     55.84 o 
   9   3   3      360.60      343.43     58.07 o 
  10   3   3       64.25       66.03     63.70 o 
  11   3   3      645.39      639.23     80.74 o 
 -11   4   3     4303.68     4336.53    375.67 o 
 -10   4   3       39.96       75.83     50.06 o 
  -9   4   3      164.26      235.08     45.36 o 
  -8   4   3     1175.41     1252.24     49.40 o 
  -7   4   3      363.31      382.02     34.13 o 
  -6   4   3       42.83       48.57     26.69 o 
  -5   4   3    36545.60    38229.11    387.97 o 
  -4   4   3      315.30      302.87     25.47 o 
  -3   4   3       55.88       60.50     16.76 o 
  -2   4   3    21566.28    22538.18     82.63 o 
  -1   4   3     1050.21     1075.84     23.25 o 
   0   4   3       48.61      110.93     27.55 o 
   1   4   3    45882.39    48337.46    235.57 o 
   2   4   3     1674.19     1578.78     35.00 o 
   3   4   3       18.19       74.25     25.37 o 
   4   4   3     2502.29     2395.83     36.64 o 
   5   4   3     3062.30     3099.85     40.40 o 
   6   4   3        1.54       35.83     31.03 o 
   7   4   3    11279.90    11604.36     94.70 o 
   8   4   3      558.77      583.43     54.01 o 
   9   4   3       96.82       37.71     49.53 o 
  10   4   3      168.88      150.07     58.91 o 
 -11   5   3      816.54      775.57     91.82 o 
 -10   5   3      607.79      734.77     79.62 o 
  -9   5   3       16.68       91.23     56.74 o 
  -8   5   3        1.80       38.66     36.95 o 
  -7   5   3      436.47      334.55     38.54 o 
  -6   5   3     1202.16     1162.00     39.15 o 
  -5   5   3     4454.18     4386.07     52.03 o 
  -4   5   3     1315.73     1203.93     62.39 o 
  -3   5   3     5769.21     5646.13     54.02 o 
  -2   5   3      209.04      193.15     18.14 o 
  -1   5   3     1251.72     1209.55     23.94 o 
   0   5   3    19952.56    20411.14    330.20 o 
   1   5   3     7601.81     7233.10    122.24 o 
   2   5   3     3441.93     3390.16     76.67 o 
   3   5   3     9415.41     8888.48    111.96 o 
   4   5   3      100.29      128.42     24.89 o 
   5   5   3     1753.16     1644.21     37.51 o 
   6   5   3     7099.17     7157.23    111.74 o 
   7   5   3     1043.78     1043.50     53.42 o 
   8   5   3       74.56       75.78     41.15 o 
   9   5   3     2568.24     2609.40     84.84 o 
  10   5   3       83.89       81.78     65.01 o 
 -11   6   3     1394.14     1485.55    100.69 o 
 -10   6   3      824.20      744.66     64.04 o 
  -9   6   3       20.65       69.14     43.39 o 
  -8   6   3      758.51      722.12     52.18 o 
  -7   6   3      393.66      366.19     41.43 o 
  -6   6   3       77.76       80.91     33.83 o 
  -5   6   3     7472.02     7015.19    179.67 o 
  -4   6   3     1869.42     1597.46     59.30 o 
  -3   6   3      527.96      446.61     32.74 o 
  -2   6   3     4442.30     4125.66     54.74 o 
  -1   6   3     1659.15     1635.27     27.92 o 
   0   6   3      737.66      763.24     36.57 o 
   1   6   3    18454.88    19080.67    237.32 o 
   2   6   3      370.38      275.34     30.28 o 
   3   6   3      138.76      137.06     21.08 o 
   4   6   3     3199.27     3189.48     47.69 o 
   5   6   3     1272.19     1183.69     46.62 o 
   6   6   3      326.14      302.53     55.89 o 
   7   6   3     2154.21     2158.90     72.39 o 
   8   6   3      285.63      308.18     50.49 o 
   9   6   3        2.01       41.70     52.01 o 
  10   6   3       30.30       22.98     65.49 o 
 -11   7   3        5.62      101.86     91.53 o 
 -10   7   3      992.97     1177.90    156.83 o 
  -9   7   3      539.02      616.12     71.74 o 
  -8   7   3      300.80      379.11     59.16 o 
  -7   7   3      763.53      778.40     53.92 o 
  -6   7   3     5709.71     5733.10     70.03 o 
  -5   7   3        5.06       41.98     28.74 o 
  -4   7   3     4469.73     4488.92     67.44 o 
  -3   7   3     2095.03     2224.10     37.02 o 
  -2   7   3     2392.65     2327.88     53.07 o 
  -1   7   3     5243.69     5223.61     65.32 o 
   0   7   3    52892.00    54134.95    410.26 o 
   1   7   3      418.14      394.68     39.85 o 
   2   7   3       50.73       61.63     22.41 o 
   3   7   3     1469.66     1381.17     33.64 o 
   4   7   3      476.17      514.42     42.44 o 
   5   7   3     1826.93     1914.33     55.96 o 
   6   7   3    19714.67    20359.58    350.03 o 
   7   7   3      207.79      134.75     54.42 o 
   8   7   3       30.63       78.70     64.39 o 
   9   7   3      664.78      620.39     85.45 o 
  10   7   3        6.14       67.09     88.53 o 
 -10   8   3     1582.04     1779.53    122.38 o 
  -9   8   3      112.30      125.96     61.43 o 
  -8   8   3      240.72      244.43     53.45 o 
  -7   8   3      435.99      420.97     52.90 o 
  -6   8   3      143.22      163.09     37.63 o 
  -5   8   3     9331.08     9343.64    134.08 o 
  -4   8   3     5664.96     5706.66     83.71 o 
  -3   8   3        5.14       48.73     25.10 o 
  -2   8   3     1410.32     1365.14     38.46 o 
  -1   8   3     1236.17     1149.43     36.97 o 
   0   8   3      865.75      831.01     33.55 o 
   1   8   3     3631.33     3371.03     45.39 o 
   2   8   3     1306.48     1384.58     39.26 o 
   3   8   3        5.84        0.00     27.09 o 
   4   8   3       29.03       81.43     25.52 o 
   5   8   3       24.02       44.68     50.88 o 
   6   8   3      168.33      150.58     40.05 o 
   7   8   3     1456.69     1372.36     87.33 o 
   8   8   3       60.04       63.19     68.06 o 
   9   8   3       63.22       76.42     70.23 o 
  10   8   3       25.08       31.02     91.94 o 
 -10   9   3      105.52      112.76     85.72 o 
  -9   9   3     1017.06      903.35    134.73 o 
  -8   9   3       33.97       46.00     52.98 o 
  -7   9   3      743.77      828.34     69.24 o 
  -6   9   3     2393.19     2292.20     69.94 o 
  -5   9   3     2177.26     2184.94     75.15 o 
  -4   9   3      427.26      339.45     34.01 o 
  -3   9   3    16250.22    16617.84    143.13 o 
  -2   9   3        5.05       51.62     27.84 o 
  -1   9   3     1616.21     1727.48     52.59 o 
   0   9   3     2424.38     2281.58     46.69 o 
   1   9   3     1118.01      951.75     42.78 o 
   2   9   3       29.79       49.92     23.73 o 
   3   9   3    14681.39    15280.23    124.73 o 
   4   9   3       21.79       62.28     30.49 o 
   5   9   3       34.61       80.93     41.72 o 
   6   9   3     1476.06     1464.21     58.77 o 
   7   9   3       79.64      124.23     57.53 o 
   8   9   3       18.63      140.36     79.29 o 
   9   9   3     3251.95     3471.68    170.81 o 
 -10  10   3      387.81      350.55    124.23 o 
  -9  10   3       54.17       84.19     80.55 o 
  -8  10   3     2060.86     2168.19    211.78 o 
  -7  10   3      634.62      699.94    110.28 o 
  -6  10   3      891.01      841.04     73.09 o 
  -5  10   3     6555.32     6520.23    111.51 o 
  -4  10   3     1206.06     1307.41     87.23 o 
  -3  10   3      604.78      485.24     50.23 o 
  -2  10   3    12721.37    12862.80    185.66 o 
  -1  10   3      656.93      585.30     47.47 o 
   0  10   3      130.05      123.37     44.97 o 
   1  10   3     5827.37     5957.39    151.37 o 
   2  10   3     4601.78     4743.24     89.59 o 
   3  10   3      463.15      427.30     37.74 o 
   4  10   3     7511.12     7337.84    116.01 o 
   5  10   3        4.74       47.14     46.50 o 
   6  10   3        2.70      115.68     50.46 o 
   7  10   3      644.43      562.85     72.77 o 
   8  10   3     1887.06     1673.99    110.21 o 
   9  10   3       18.94        0.00    108.76 o 
  -9  11   3       11.45       61.68     95.14 o 
  -8  11   3     1408.97     1279.73     95.20 o 
  -7  11   3      600.86      546.13     67.28 o 
  -6  11   3      240.08      178.21     46.47 o 
  -5  11   3      533.31      532.02     53.72 o 
  -4  11   3        6.10       88.76     50.03 o 
  -3  11   3      563.27      576.90     50.96 o 
  -2  11   3     2745.21     2736.91     52.09 o 
  -1  11   3      482.14      447.09     52.14 o 
   0  11   3     4589.10     4633.14     98.87 o 
   1  11   3      466.33      437.37     43.67 o 
   2  11   3     1097.79      961.91     55.66 o 
   3  11   3      739.63      823.85     70.32 o 
   4  11   3      995.65     1009.60     58.93 o 
   5  11   3      972.21      948.80     66.80 o 
   6  11   3     1794.85     1927.08    176.47 o 
   7  11   3      128.59      120.22     68.89 o 
   8  11   3      698.43      439.76     91.12 o 
   9  11   3       60.78       37.26    118.83 o 
  -9  12   3       72.93       63.98    119.59 o 
  -8  12   3     5349.41     5973.47    306.04 o 
  -7  12   3       20.53       89.27     54.95 o 
  -6  12   3       55.69       34.42     47.67 o 
  -5  12   3     1644.17     1553.41     73.42 o 
  -4  12   3      122.18      218.08     65.23 o 
  -3  12   3      451.60      359.89     56.93 o 
  -2  12   3    10838.04    11552.51    131.75 o 
  -1  12   3      223.47      201.85     42.44 o 
   0  12   3       36.70       72.85     49.67 o 
   1  12   3      954.85      787.64     48.43 o 
   2  12   3     1413.33     1248.68     56.92 o 
   3  12   3       94.31      154.27     51.28 o 
   4  12   3     6829.77     6864.69    132.86 o 
   5  12   3       74.42      113.62     69.58 o 
   6  12   3       11.53       36.71     62.70 o 
   7  12   3      842.50      822.96     89.14 o 
   8  12   3     1138.16      797.07    113.94 o 
  -9  13   3      637.17      519.47    116.91 o 
  -8  13   3      566.15      880.52    229.41 o 
  -7  13   3      692.92      572.65     64.09 o 
  -6  13   3      387.11      415.07     70.05 o 
  -5  13   3      641.27      467.30     80.97 o 
  -4  13   3     1110.33     1226.51    115.22 o 
  -3  13   3     7171.07     7470.27    179.26 o 
  -2  13   3     1119.99     1049.30     61.45 o 
  -1  13   3     1033.77     1017.81     56.52 o 
   0  13   3       11.93       87.71     47.02 o 
   1  13   3       77.99       74.86     48.66 o 
   2  13   3     2006.43     1767.38     78.97 o 
   3  13   3     5303.12     5279.48    105.90 o 
   4  13   3     1453.07     1306.06    100.90 o 
   5  13   3      393.44      369.62     84.96 o 
   6  13   3      109.89      171.47     82.06 o 
   7  13   3        3.18       96.42     77.79 o 
   8  13   3     1089.36     1050.56    103.26 o 
  -8  14   3      788.36      904.95    147.48 o 
  -7  14   3      392.20      443.53     88.63 o 
  -6  14   3      317.70      315.99     72.19 o 
  -5  14   3     2682.53     2830.45    133.07 o 
  -4  14   3      218.49      185.52     67.24 o 
  -3  14   3       17.95       28.58     48.77 o 
  -2  14   3        1.25       45.04     42.93 o 
  -1  14   3      374.82      450.32     60.84 o 
   0  14   3      107.57       90.61     47.40 o 
   1  14   3     2292.69     2355.14     70.27 o 
   2  14   3        0.33       20.13     52.35 o 
   3  14   3      365.20      325.65     52.52 o 
   4  14   3      176.90      135.47     81.29 o 
   5  14   3       12.98       83.40     75.20 o 
   6  14   3       18.12      127.68     80.73 o 
   7  14   3      467.19      524.33    166.56 o 
  -7  15   3       26.13      119.05     88.43 o 
  -6  15   3     2425.28     2525.04    145.94 o 
  -5  15   3      307.49      289.08     87.25 o 
  -4  15   3     1533.91     1463.35     79.38 o 
  -3  15   3     2384.34     2609.13    153.21 o 
  -2  15   3        6.33       83.80     45.94 o 
  -1  15   3        1.13       16.68     44.95 o 
   0  15   3     5488.21     5872.29    103.45 o 
   1  15   3      376.00      388.36     52.55 o 
   2  15   3     1111.83     1134.51     64.50 o 
   3  15   3     3259.98     3218.84     79.96 o 
   4  15   3       39.91       79.09     61.93 o 
   5  15   3      199.34      161.12     68.06 o 
   6  15   3     3156.91     3031.93    127.25 o 
   7  15   3       21.82       51.75    101.41 o 
  -7  16   3      160.28      213.93     87.74 o 
  -6  16   3       15.88      106.58     80.16 o 
  -5  16   3      336.08      266.80     76.14 o 
  -4  16   3      462.89      566.95     82.58 o 
  -3  16   3      588.48      701.52     83.58 o 
  -2  16   3      946.13      942.73     60.74 o 
  -1  16   3     2248.03     2402.95     71.07 o 
   0  16   3       11.54       30.67     44.44 o 
   1  16   3      660.16      699.49     88.01 o 
   2  16   3       69.50       87.94     55.53 o 
   3  16   3      236.92      248.78     68.79 o 
   4  16   3      500.91      447.87    104.25 o 
   5  16   3      264.66      235.47     74.38 o 
   6  16   3       75.91       28.86     94.97 o 
  -6  17   3     1043.43      972.45    305.36 o 
  -5  17   3      255.44      290.18    103.76 o 
  -4  17   3       23.53       78.35     75.39 o 
  -3  17   3      224.55      231.11     70.95 o 
  -2  17   3       88.75      149.46     64.76 o 
  -1  17   3       12.30       86.15     49.97 o 
   0  17   3     2678.18     2983.52    124.27 o 
   1  17   3        1.07      111.99     69.94 o 
   2  17   3        8.03        0.00     60.66 o 
   3  17   3       22.51       63.35     86.54 o 
   4  17   3      298.31      284.06     83.76 o 
   5  17   3      130.61       36.51     87.28 o 
  -4  18   3      683.50      610.13    155.89 o 
  -3  18   3      113.35      107.80     94.99 o 
  -2  18   3       34.18      110.46     69.86 o 
  -1  18   3      549.26      597.91     60.61 o 
   0  18   3      380.95      398.67     58.72 o 
   1  18   3     3649.38     4038.98    169.34 o 
   2  18   3      540.56      660.49     79.01 o 
   3  18   3       15.24        0.00     91.68 o 
   4  18   3       78.09       70.34     87.67 o 
  -3  19   3       18.74      109.58     90.62 o 
  -2  19   3        5.36      109.88     92.75 o 
  -1  19   3      505.66      568.14     76.47 o 
   0  19   3       10.25      104.20     63.49 o 
   1  19   3      676.54      894.04     96.52 o 
   2  19   3      217.74      334.51     76.42 o 
 -10   0   4      226.81      179.92     62.62 o 
  -8   0   4     4182.16     4309.62    150.16 o 
  -6   0   4      630.97      614.84    121.60 o 
  -4   0   4    45487.36    47791.13   1095.16 o 
  -2   0   4     7156.93     7274.85     72.32 o 
   0   0   4     3225.73     3248.64     44.55 o 
   2   0   4    81099.20    89722.09    487.63 o 
   4   0   4      242.91      201.80     21.67 o 
   6   0   4      266.02      202.83     32.38 o 
   8   0   4     7791.37     8146.16    148.06 o 
  10   0   4      361.52      209.62     69.38 o 
 -11   1   4      141.11      137.92     52.87 o 
 -10   1   4        2.10       20.54     43.61 o 
  -9   1   4     3391.44     3553.35     73.60 o 
  -8   1   4     3190.37     3320.99     65.79 o 
  -7   1   4        1.25       39.61     26.43 o 
  -6   1   4      490.24      452.93     27.60 o 
  -5   1   4     1662.96     1676.16     39.35 o 
  -4   1   4     1318.25     1237.00     37.45 o 
  -3   1   4    14400.43    14839.52    110.68 o 
  -2   1   4    10567.60    10607.36     85.24 o 
  -1   1   4      353.82      325.09     18.96 o 
   0   1   4     8411.38     8717.44     53.70 o 
   1   1   4      228.32      237.24     16.07 o 
   2   1   4     2560.96     2590.85     48.19 o 
   3   1   4     9475.18     9740.67     58.31 o 
   4   1   4      990.48      968.12     20.14 o 
   5   1   4      148.31      161.79     22.61 o 
   6   1   4      296.35      274.09     27.52 o 
   7   1   4      547.02      480.19     41.22 o 
   8   1   4       81.47      131.55     37.42 o 
   9   1   4     1198.05     1180.45     58.68 o 
  10   1   4       63.90       75.50     68.93 o 
 -11   2   4      267.55      293.35     74.35 o 
 -10   2   4      232.06      273.65     49.51 o 
  -9   2   4     1375.06     1340.46     58.78 o 
  -8   2   4      883.53      825.65     44.23 o 
  -7   2   4     1279.62     1251.58     52.47 o 
  -6   2   4       56.72       63.29     21.98 o 
  -5   2   4     2469.85     2553.07     49.63 o 
  -4   2   4     9856.61     9994.94     73.19 o 
  -3   2   4     4582.74     4598.76     55.35 o 
  -2   2   4     3431.67     3469.85     55.13 o 
  -1   2   4    16325.65    16879.23     80.90 o 
   0   2   4       72.80      110.58     24.13 o 
   1   2   4      385.08      374.31     19.95 o 
   2   2   4     9154.87     9516.84     97.87 o 
   3   2   4     3663.76     3531.44     37.82 o 
   4   2   4     1638.61     1606.86     24.32 o 
   5   2   4    12407.04    12547.92     78.74 o 
   6   2   4        3.05       52.38     27.96 o 
   7   2   4     1177.85     1135.65     44.52 o 
   8   2   4     2281.16     2295.90     61.92 o 
   9   2   4      172.28      146.94     44.90 o 
  10   2   4      124.24       74.91     58.18 o 
 -11   3   4      176.06      129.89     55.83 o 
 -10   3   4      117.20       87.15     43.46 o 
  -9   3   4     8705.53     9226.52    146.94 o 
  -8   3   4       94.41      103.23     35.43 o 
  -7   3   4       41.40       41.57     29.24 o 
  -6   3   4    11242.35    11626.86    153.52 o 
  -5   3   4     2575.89     2693.77     37.59 o 
  -4   3   4      244.74      242.16     30.31 o 
  -3   3   4    22887.71    23535.61    173.73 o 
  -2   3   4     2977.72     3009.82     52.88 o 
  -1   3   4       99.37       84.88     18.19 o 
   0   3   4    33626.15    35913.00    330.23 o 
   1   3   4        3.87       19.82     18.30 o 
   2   3   4        2.59       42.87     17.38 o 
   3   3   4    25949.15    26965.08    154.93 o 
   4   3   4     4492.30     4643.50     41.41 o 
   5   3   4      318.63      281.28     22.16 o 
   6   3   4     3010.06     2919.94     46.81 o 
   7   3   4     1293.13     1248.56     54.58 o 
   8   3   4      172.46      168.75     44.60 o 
   9   3   4     2682.43     2603.21    127.08 o 
  10   3   4      459.74      344.70     63.37 o 
 -11   4   4       45.20       78.22     58.84 o 
 -10   4   4      362.05      365.79     51.69 o 
  -9   4   4      412.75      336.16     48.12 o 
  -8   4   4      264.59      287.37     41.69 o 
  -7   4   4        0.38       34.33     34.04 o 
  -6   4   4     2776.80     2702.26     74.21 o 
  -5   4   4        1.62       21.77     19.82 o 
  -4   4   4     1496.76     1427.91     33.83 o 
  -3   4   4      851.05      887.47     23.26 o 
  -2   4   4      236.20      239.88     17.42 o 
  -1   4   4      189.97      240.51     19.89 o 
   0   4   4     6547.10     6544.31     95.47 o 
   1   4   4      111.09      151.26     32.56 o 
   2   4   4     7388.92     7472.02     51.07 o 
   3   4   4     1396.57     1339.28     40.67 o 
   4   4   4     2364.83     2486.15     32.92 o 
   5   4   4      349.55      299.25     30.29 o 
   6   4   4     1032.26     1026.49     42.84 o 
   7   4   4     1523.26     1558.81     61.42 o 
   8   4   4      858.69      811.22     57.37 o 
   9   4   4      292.85      256.56     57.88 o 
  10   4   4      308.86      414.53     88.37 o 
 -11   5   4      510.35      510.43     88.58 o 
 -10   5   4       94.90       75.89     46.18 o 
  -9   5   4       54.67       71.44     45.25 o 
  -8   5   4      446.98      428.91     45.63 o 
  -7   5   4       17.16       37.65     29.24 o 
  -6   5   4    16975.95    17298.11    107.83 o 
  -5   5   4      405.78      343.20     28.90 o 
  -4   5   4       18.70       47.98     32.13 o 
  -3   5   4      537.61      564.42     24.74 o 
  -2   5   4        8.60       34.94     16.74 o 
  -1   5   4       11.75       46.49     26.73 o 
   0   5   4    40651.26    41305.11    242.48 o 
   1   5   4      110.03      131.00     26.96 o 
   2   5   4      153.12      164.25     23.17 o 
   3   5   4       60.58       81.29     27.29 o 
   4   5   4     1391.24     1467.35     37.41 o 
   5   5   4       96.18      101.22     29.72 o 
   6   5   4    10958.75    11221.38    229.87 o 
   7   5   4      163.95      199.87     44.54 o 
   8   5   4       11.15       76.20     46.00 o 
   9   5   4       21.44       14.70     52.29 o 
  10   5   4      860.18      819.99    153.30 o 
 -11   6   4     1538.37     1654.56    226.38 o 
 -10   6   4      619.82      608.54     85.14 o 
  -9   6   4      235.59      262.27     51.59 o 
  -8   6   4        1.76       31.65     39.98 o 
  -7   6   4     5356.42     5417.26    251.45 o 
  -6   6   4      803.24      805.26     49.48 o 
  -5   6   4     2461.71     2434.60     68.83 o 
  -4   6   4       68.55       81.21     20.27 o 
  -3   6   4     1234.51     1200.73     57.48 o 
  -2   6   4      477.93      464.01     22.31 o 
  -1   6   4    21710.89    21773.64    430.05 o 
   0   6   4     3249.86     3234.17     76.71 o 
   1   6   4     5323.60     5529.72    106.87 o 
   2   6   4      480.50      412.99     33.73 o 
   3   6   4      416.55      397.07     40.26 o 
   4   6   4      984.69     1064.13     45.64 o 
   5   6   4    19293.13    19104.80    129.35 o 
   6   6   4      976.14      994.50     47.65 o 
   7   6   4      309.98      273.21     42.84 o 
   8   6   4      843.98      845.18     76.05 o 
   9   6   4        8.33       25.29     53.37 o 
  10   6   4      812.79      745.52    106.56 o 
 -11   7   4     1910.64     2394.64    160.77 o 
 -10   7   4       10.80       76.09     63.63 o 
  -9   7   4     1599.91     1574.25     88.07 o 
  -8   7   4      106.57       48.69     50.44 o 
  -7   7   4      113.81      150.74     49.85 o 
  -6   7   4        0.77       80.17     44.80 o 
  -5   7   4     3795.04     3802.06     69.19 o 
  -4   7   4      225.91      226.39     31.12 o 
  -3   7   4     5851.38     5818.21     50.07 o 
  -2   7   4        5.25       41.11     27.68 o 
  -1   7   4      723.35      698.26     35.31 o 
   0   7   4      550.35      566.48     27.99 o 
   1   7   4     5271.39     5241.72     68.62 o 
   2   7   4        3.34       39.50     21.07 o 
   3   7   4     9995.01    10336.10    156.99 o 
   4   7   4        3.24       50.05     29.20 o 
   5   7   4     1291.67     1246.00     53.01 o 
   6   7   4     1502.18     1220.56     68.21 o 
   7   7   4      116.89      107.99     71.60 o 
   8   7   4       16.58       38.01     61.19 o 
   9   7   4      337.75      230.70     73.86 o 
  10   7   4       37.29       44.79    104.45 o 
 -10   8   4      670.85      686.48    127.39 o 
  -9   8   4       59.26       64.31     57.86 o 
  -8   8   4     1544.77     1549.42     90.43 o 
  -7   8   4     3468.22     3475.89    101.69 o 
  -6   8   4      779.71      909.19     54.27 o 
  -5   8   4     1281.11     1182.69     45.04 o 
  -4   8   4     4154.09     4087.65     84.63 o 
  -3   8   4      452.39      445.20     31.04 o 
  -2   8   4     1607.26     1473.49     36.56 o 
  -1   8   4    13528.24    14145.56    104.51 o 
   0   8   4      296.84      261.78     35.87 o 
   1   8   4     2385.30     2444.41     37.91 o 
   2   8   4     9013.34     9156.01    125.51 o 
   3   8   4      808.54      761.31     54.47 o 
   4   8   4      540.67      470.25     30.78 o 
   5   8   4    13157.95    13341.42    246.04 o 
   6   8   4        1.33       38.58     43.25 o 
   7   8   4       17.24      104.51     45.77 o 
   8   8   4     3041.66     3168.57    143.21 o 
   9   8   4       22.58       42.69     85.87 o 
 -10   9   4       36.49        0.00     88.70 o 
  -9   9   4      671.06      593.89    101.02 o 
  -8   9   4     1837.73     1687.49     95.29 o 
  -7   9   4      212.32      189.85     54.36 o 
  -6   9   4     6554.74     6549.34    102.50 o 
  -5   9   4     3344.81     3177.38     68.51 o 
  -4   9   4        0.91        8.56     31.14 o 
  -3   9   4     1250.08     1358.62     37.26 o 
  -2   9   4     1271.35     1089.01     44.87 o 
  -1   9   4     2126.14     2149.69     54.91 o 
   0   9   4     7634.47     7566.26    169.13 o 
   1   9   4     4414.66     4376.31     92.05 o 
   2   9   4      192.20      248.73     32.30 o 
   3   9   4     1061.21     1016.25     40.02 o 
   4   9   4        0.03       47.74     28.52 o 
   5   9   4      378.62      462.44     54.73 o 
   6   9   4     2216.95     2296.71     72.58 o 
   7   9   4      868.43      757.45     75.30 o 
   8   9   4      271.58      191.89     67.98 o 
   9   9   4      474.11      609.00    120.85 o 
 -10  10   4      181.94      203.83    114.20 o 
  -9  10   4      537.37      461.49     82.89 o 
  -8  10   4      741.69      580.94     72.89 o 
  -7  10   4       45.47       76.53     54.67 o 
  -6  10   4      431.30      446.84     67.53 o 
  -5  10   4      233.75      168.71     40.95 o 
  -4  10   4      748.63      746.94     79.41 o 
  -3  10   4      898.75      794.72     67.12 o 
  -2  10   4      448.02      338.99     35.93 o 
  -1  10   4       63.76       62.29     42.57 o 
   0  10   4     1987.88     2011.53     93.58 o 
   1  10   4      183.55      246.60     31.42 o 
   2  10   4     6952.23     7096.74    155.32 o 
   3  10   4      391.00      333.20     39.59 o 
   4  10   4        7.13       37.69     31.54 o 
   5  10   4      609.76      596.71     65.28 o 
   6  10   4      375.19      468.59     63.37 o 
   7  10   4       52.05       50.00     56.65 o 
   8  10   4     4594.51     4808.92    379.04 o 
   9  10   4       31.04       43.29     93.50 o 
  -9  11   4     3823.65     3943.40    164.13 o 
  -8  11   4      496.06      491.44     79.35 o 
  -7  11   4       76.88      172.16     65.67 o 
  -6  11   4      757.41      689.82     60.66 o 
  -5  11   4      475.24      379.78     48.85 o 
  -4  11   4      377.56      328.43     67.49 o 
  -3  11   4    17273.39    17970.36    303.98 o 
  -2  11   4     1365.03     1350.23     56.28 o 
  -1  11   4      139.74      123.91     43.34 o 
   0  11   4     1231.10     1206.06     53.29 o 
   1  11   4      186.20      228.80     60.85 o 
   2  11   4      251.77      268.52     47.49 o 
   3  11   4    22259.22    23647.82    281.92 o 
   4  11   4       65.96       79.59     45.01 o 
   5  11   4       51.02       85.27     48.26 o 
   6  11   4      335.67      387.38     59.70 o 
   7  11   4      839.24      685.34     72.67 o 
   8  11   4       87.11      113.29     91.53 o 
  -9  12   4      454.76      423.12    119.23 o 
  -8  12   4      444.15      434.63     82.03 o 
  -7  12   4       74.37      125.27     55.96 o 
  -6  12   4      234.93      216.94     77.26 o 
  -5  12   4      186.26      221.59     54.52 o 
  -4  12   4     1272.03     1296.39     73.95 o 
  -3  12   4     2113.57     2119.58     78.05 o 
  -2  12   4      424.74      390.68     47.93 o 
  -1  12   4      549.84      428.11     53.64 o 
   0  12   4        7.50       22.83     40.98 o 
   1  12   4      209.61      189.66     40.34 o 
   2  12   4      963.97      871.88     78.52 o 
   3  12   4     1994.37     1857.50     63.64 o 
   4  12   4      627.78      539.11     74.02 o 
   5  12   4     1748.53     1717.45    102.75 o 
   6  12   4      126.78      211.93     64.93 o 
   7  12   4      363.09      290.74     70.98 o 
   8  12   4      222.89      175.84     93.84 o 
  -8  13   4      302.24      544.06    172.26 o 
  -7  13   4        3.50       54.94     57.77 o 
  -6  13   4     1575.99     1702.33     89.94 o 
  -5  13   4       57.70       21.56     66.98 o 
  -4  13   4      101.81      109.82     66.50 o 
  -3  13   4     7333.99     7749.78    101.27 o 
  -2  13   4      371.54      377.02     44.48 o 
  -1  13   4      616.93      722.47     74.92 o 
   0  13   4     2957.62     2832.68     77.43 o 
   1  13   4        2.61       45.57     53.95 o 
   2  13   4       14.14       81.37     52.51 o 
   3  13   4     3918.88     3834.69     85.68 o 
   4  13   4       34.36       56.12     67.52 o 
   5  13   4       99.14       77.94     70.38 o 
   6  13   4     1132.94     1189.75    108.69 o 
   7  13   4       37.78       39.23    145.02 o 
   8  13   4      141.40      108.14    132.21 o 
  -8  14   4     1122.04     1285.03    146.53 o 
  -7  14   4     2261.98     2354.24    112.80 o 
  -6  14   4      323.10      355.63     73.35 o 
  -5  14   4     1166.13     1111.40     76.74 o 
  -4  14   4     1123.12     1271.55     96.66 o 
  -3  14   4      204.60      224.98     58.24 o 
  -2  14   4     1031.88     1000.12     68.48 o 
  -1  14   4     1071.27      951.32     69.81 o 
   0  14   4      819.23      700.33     59.06 o 
   1  14   4     3613.55     3735.54     95.32 o 
   2  14   4     6736.21     6745.48    102.33 o 
   3  14   4      262.59      100.18     59.22 o 
   4  14   4       92.37       41.86     86.92 o 
   5  14   4     1712.29     1623.58    117.23 o 
   6  14   4       68.91      133.07     91.50 o 
   7  14   4      728.09     1164.51    163.92 o 
  -7  15   4       14.16      121.53     77.06 o 
  -6  15   4      592.80      584.15     69.36 o 
  -5  15   4      320.77      255.19     61.01 o 
  -4  15   4      211.47      278.13     60.89 o 
  -3  15   4      436.27      479.66     78.65 o 
  -2  15   4     2009.60     1969.25     88.31 o 
  -1  15   4       89.75      162.10     57.38 o 
   0  15   4      977.27      956.18     60.17 o 
   1  15   4      563.59      433.12     53.49 o 
   2  15   4      317.92      364.26     65.00 o 
   3  15   4     1517.02     1330.22    106.26 o 
   4  15   4      282.71      204.89     75.65 o 
   5  15   4       24.99      113.12     96.60 o 
   6  15   4       76.26        0.56    182.94 o 
  -6  16   4        7.25       18.27     75.23 o 
  -5  16   4     1196.61      932.77     78.47 o 
  -4  16   4       34.85       39.56     64.82 o 
  -3  16   4      299.19      345.64     76.95 o 
  -2  16   4        4.13       86.02     62.50 o 
  -1  16   4     4199.51     4548.17     99.45 o 
   0  16   4       15.06       83.78     58.89 o 
   1  16   4      838.61      844.82     70.91 o 
   2  16   4      486.56      347.11     74.73 o 
   3  16   4       84.31       64.40     54.82 o 
   4  16   4       79.03        0.00    122.14 o 
   5  16   4     3837.82     4063.68    152.72 o 
  -5  17   4     1413.08     1380.24    117.89 o 
  -4  17   4      366.91      295.49     84.90 o 
  -3  17   4     1072.32      972.91     86.76 o 
  -2  17   4      327.88      312.67     72.62 o 
  -1  17   4      413.71      431.84     49.69 o 
   0  17   4     2964.98     3087.89     94.77 o 
   1  17   4      715.30      836.47     86.68 o 
   2  17   4      371.69      377.32     74.42 o 
   3  17   4      255.09      187.15     96.31 o 
   4  17   4      859.04      629.77     96.86 o 
   5  17   4      284.41       97.37     99.65 o 
  -4  18   4       29.78       82.66     77.10 o 
  -3  18   4       34.25       78.83     73.49 o 
  -2  18   4       83.43      269.58     88.48 o 
  -1  18   4      544.85      536.02     71.63 o 
   0  18   4      487.98      446.98     63.49 o 
   1  18   4      282.80      255.80     70.89 o 
   2  18   4      701.56      623.10     81.93 o 
   3  18   4       30.40       44.63     92.89 o 
  -2  19   4        4.42       24.03     77.81 o 
  -1  19   4      315.48      283.12     57.95 o 
   0  19   4     3838.32     4316.82    102.60 o 
   1  19   4      104.23       84.97     70.98 o 
 -11   0   5       12.85       82.24     95.31 o 
  -9   0   5     3121.39     3448.14    106.12 o 
  -7   0   5     2638.42     2576.03     84.77 o 
  -5   0   5      365.43      358.64    113.25 o 
  -3   0   5    17972.77    18734.12    129.03 o 
  -1   0   5     4450.39     4303.31    106.86 o 
   1   0   5     1779.55     1618.70     48.47 o 
   3   0   5     8717.74     8809.79     99.75 o 
   5   0   5     5003.03     5025.52     84.96 o 
   7   0   5     1002.82      935.82     64.41 o 
   9   0   5       20.36       44.22     69.33 o 
 -11   1   5      669.95      529.22     63.80 o 
 -10   1   5      208.65      191.42     45.48 o 
  -9   1   5     1473.20     1500.70     57.33 o 
  -8   1   5       16.54       48.23     29.98 o 
  -7   1   5      383.27      389.79     29.17 o 
  -6   1   5      391.88      314.11     25.29 o 
  -5   1   5     7820.35     7900.47     88.53 o 
  -4   1   5     1416.15     1408.87     57.15 o 
  -3   1   5    12907.31    13429.37    103.97 o 
  -2   1   5      884.02      809.70     27.98 o 
  -1   1   5     1069.87     1124.32     23.83 o 
   0   1   5     2011.05     2155.53     41.03 o 
   1   1   5    32296.33    33917.09    120.78 o 
   2   1   5     1261.53     1233.68     31.43 o 
   3   1   5     6345.16     6837.19     71.01 o 
   4   1   5     1896.92     1756.66     22.86 o 
   5   1   5      316.79      285.27     22.33 o 
   6   1   5      303.54      341.73     26.50 o 
   7   1   5     9364.75     9774.42    101.92 o 
   8   1   5      243.98      211.21     40.99 o 
   9   1   5       12.66      146.29     52.00 o 
  10   1   5      901.87      940.99     81.27 o 
 -11   2   5       28.17      146.63     72.69 o 
 -10   2   5     3660.27     3984.35    181.03 o 
  -9   2   5      542.64      554.31     59.62 o 
  -8   2   5       68.49       58.99     37.22 o 
  -7   2   5      301.19      268.53     31.17 o 
  -6   2   5     1577.01     1485.48     57.58 o 
  -5   2   5      608.43      677.12     46.38 o 
  -4   2   5    15722.85    15551.89    171.65 o 
  -3   2   5     6167.33     6503.28     58.22 o 
  -2   2   5       40.88       67.88     25.89 o 
  -1   2   5      112.06       95.81     19.60 o 
   0   2   5     3032.41     3089.24     48.37 o 
   1   2   5     2305.83     2434.30     44.01 o 
   2   2   5    20528.70    19726.27    220.41 o 
   3   2   5     3787.47     3794.80     50.74 o 
   4   2   5        4.31       20.99     12.65 o 
   5   2   5     1033.37     1058.86     23.56 o 
   6   2   5       11.61       52.36     27.18 o 
   7   2   5       65.05       62.53     30.84 o 
   8   2   5     8785.82     9186.70    126.48 o 
   9   2   5      167.07      176.79     49.95 o 
  10   2   5       11.22       55.22     55.63 o 
 -11   3   5      177.99      184.22     68.97 o 
 -10   3   5      392.57      371.41     57.79 o 
  -9   3   5        4.49       36.84     40.03 o 
  -8   3   5      453.93      466.92     40.18 o 
  -7   3   5      765.57      788.48     42.36 o 
  -6   3   5      778.95      806.70     36.83 o 
  -5   3   5     1234.32     1199.81     43.05 o 
  -4   3   5     2523.50     2467.12     48.32 o 
  -3   3   5      514.59      462.64     31.19 o 
  -2   3   5     1703.02     1628.24     31.18 o 
  -1   3   5     1929.91     1928.03     33.94 o 
   0   3   5      251.72      268.48     34.06 o 
   1   3   5     1064.37     1229.42     34.20 o 
   2   3   5     2933.57     2790.40     32.01 o 
   3   3   5      531.76      513.47     26.50 o 
   4   3   5     4754.48     4841.06     35.31 o 
   5   3   5      600.58      579.27     24.45 o 
   6   3   5       27.41       42.60     25.87 o 
   7   3   5      284.75      229.89     43.01 o 
   8   3   5      521.01      531.85     85.24 o 
   9   3   5      235.98      190.93     55.79 o 
  10   3   5     1052.48      919.60     82.88 o 
 -11   4   5       45.68      102.37     64.27 o 
 -10   4   5     1194.31     1237.39     69.18 o 
  -9   4   5      205.65      228.89     47.88 o 
  -8   4   5       54.42       52.20     35.31 o 
  -7   4   5    10842.91    11457.98    167.31 o 
  -6   4   5      273.79      279.39     34.19 o 
  -5   4   5      470.60      463.66     32.07 o 
  -4   4   5     7693.84     7610.67     88.50 o 
  -3   4   5      459.76      577.81     51.63 o 
  -2   4   5      268.56      262.74     24.93 o 
  -1   4   5    42859.90    44629.20    915.27 o 
   0   4   5        4.15       35.56     29.97 o 
   1   4   5       26.45       63.64     33.88 o 
   2   4   5     5731.27     5392.08     94.45 o 
   3   4   5      324.92      286.42     22.34 o 
   4   4   5      317.83      309.88     22.04 o 
   5   4   5    22224.97    23305.22    168.03 o 
   6   4   5      355.59      308.70     33.41 o 
   7   4   5      142.60      146.14     32.73 o 
   8   4   5     2739.97     2744.67     76.73 o 
   9   4   5      440.46      389.46     53.53 o 
  10   4   5        0.65       18.24     64.15 o 
 -11   5   5      141.26      167.10     73.45 o 
 -10   5   5       19.59        0.00     54.63 o 
  -9   5   5       68.72      112.80     45.93 o 
  -8   5   5     2839.01     2874.54     88.38 o 
  -7   5   5     1313.67     1322.64     69.47 o 
  -6   5   5      742.70      744.74     46.09 o 
  -5   5   5      129.39      106.43     24.43 o 
  -4   5   5       47.37       57.28     34.53 o 
  -3   5   5     1149.47     1167.59     40.98 o 
  -2   5   5     3035.51     2909.44     51.56 o 
  -1   5   5     4732.65     4738.04     42.75 o 
   0   5   5     4727.24     4873.35     70.26 o 
   1   5   5     6661.62     6841.49     71.47 o 
   2   5   5       12.55       47.51     20.79 o 
   3   5   5      508.29      482.44     35.64 o 
   4   5   5      539.06      536.42     26.77 o 
   5   5   5     2319.14     2318.20     41.44 o 
   6   5   5     3656.83     3657.58     69.49 o 
   7   5   5     2062.67     2125.54     96.93 o 
   8   5   5       13.59       17.26     44.37 o 
   9   5   5      438.86      436.60     67.41 o 
  10   5   5     1090.49     1044.84    101.05 o 
 -11   6   5        5.16       18.75    101.55 o 
 -10   6   5       51.51       99.80     66.77 o 
  -9   6   5       14.00       93.55     60.71 o 
  -8   6   5        2.27       28.36     57.39 o 
  -7   6   5     5580.29     5676.12    224.33 o 
  -6   6   5     3596.25     3505.52    106.95 o 
  -5   6   5       10.25       24.41     22.22 o 
  -4   6   5     3112.21     2891.61     60.52 o 
  -3   6   5      981.90     1075.06     43.09 o 
  -2   6   5      100.37       87.95     23.49 o 
  -1   6   5    27657.87    28339.70    331.79 o 
   0   6   5     5417.01     5331.56     58.84 o 
   1   6   5     1040.21     1007.95     34.43 o 
   2   6   5     4002.26     3834.58     53.86 o 
   3   6   5        6.35       21.61     18.26 o 
   4   6   5        3.17       46.83     24.00 o 
   5   6   5     5705.06     5947.17     82.14 o 
   6   6   5      748.55      651.91     53.19 o 
   7   6   5        7.85       49.90     38.65 o 
   8   6   5      455.24      464.55     60.36 o 
   9   6   5      250.05      214.72     59.47 o 
  10   6   5      102.59       84.27     86.99 o 
 -11   7   5      523.72      555.04    123.65 o 
 -10   7   5      156.53      154.39     83.63 o 
  -9   7   5      337.65      411.08     74.21 o 
  -8   7   5      967.39     1130.39    103.93 o 
  -7   7   5        0.48       30.06     45.99 o 
  -6   7   5     5866.43     6019.60    118.46 o 
  -5   7   5      626.59      610.09     47.06 o 
  -4   7   5     1033.60      969.55     32.80 o 
  -3   7   5     1028.54      992.51     27.22 o 
  -2   7   5    12947.00    13090.30    145.93 o 
  -1   7   5       19.39       54.32     28.60 o 
   0   7   5     4963.19     5035.19     51.50 o 
   1   7   5      876.05      832.52     31.28 o 
   2   7   5     1069.51     1027.58     68.74 o 
   3   7   5     1173.77     1171.46     49.22 o 
   4   7   5    12357.10    12511.99     88.28 o 
   5   7   5      162.20      144.90     35.84 o 
   6   7   5     1295.21     1115.63     55.18 o 
   7   7   5     1163.27     1107.38     71.94 o 
   8   7   5       80.85      137.23     73.73 o 
   9   7   5      914.39      996.89    131.07 o 
 -10   8   5        6.01       64.41     82.86 o 
  -9   8   5      810.41      786.62     76.10 o 
  -8   8   5      118.16      107.97     52.75 o 
  -7   8   5      241.54      277.56     60.76 o 
  -6   8   5     6606.13     6510.32     93.37 o 
  -5   8   5      280.68      320.07     47.01 o 
  -4   8   5     2288.31     2232.85     74.77 o 
  -3   8   5     1673.25     1596.23     37.38 o 
  -2   8   5     1247.26     1220.90     35.68 o 
  -1   8   5     6807.90     7159.39     83.22 o 
   0   8   5     5259.06     5249.22     66.20 o 
   1   8   5       15.17       31.95     24.51 o 
   2   8   5     1372.30     1197.69     41.40 o 
   3   8   5        2.23       21.61     22.95 o 
   4   8   5     1854.48     1882.85     47.85 o 
   5   8   5     2646.48     2524.54     91.09 o 
   6   8   5      447.41      378.95     63.87 o 
   7   8   5      164.93      135.52     49.85 o 
   8   8   5       46.01       73.99     63.30 o 
   9   8   5       70.01      162.98    106.50 o 
 -10   9   5       58.76       25.51     82.36 o 
  -9   9   5     1281.16     1342.46    101.54 o 
  -8   9   5      136.12      197.29     75.21 o 
  -7   9   5      486.76      568.24     68.50 o 
  -6   9   5      879.43      731.89     54.56 o 
  -5   9   5      918.13      827.35     49.99 o 
  -4   9   5      108.23       86.15     32.38 o 
  -3   9   5     4782.28     4577.24     54.06 o 
  -2   9   5     3259.63     3291.60     50.95 o 
  -1   9   5     1618.80     1665.24     61.28 o 
   0   9   5      528.28      505.16     33.57 o 
   1   9   5    12731.65    13548.06    122.52 o 
   2   9   5       30.50       39.96     25.69 o 
   3   9   5       83.36      110.62     34.05 o 
   4   9   5     5211.49     5052.16     65.38 o 
   5   9   5      902.93      835.19     53.39 o 
   6   9   5      139.56      112.30     50.20 o 
   7   9   5     5779.99     5828.28    120.43 o 
   8   9   5       12.09       14.36     76.70 o 
   9   9   5      329.45      633.39    146.02 o 
 -10  10   5      780.53      887.76    137.25 o 
  -9  10   5     1267.76     1329.27    116.64 o 
  -8  10   5      583.93      437.49     68.84 o 
  -7  10   5     1978.90     2042.18     81.70 o 
  -6  10   5      116.79       69.28     45.94 o 
  -5  10   5       55.38        9.08     28.32 o 
  -4  10   5     7802.21     7529.39    207.39 o 
  -3  10   5     3124.98     3069.59    105.22 o 
  -2  10   5     1018.93     1021.21     47.96 o 
  -1  10   5    12297.35    12704.43    170.98 o 
   0  10   5      936.77      894.92     41.92 o 
   1  10   5     1327.70     1256.53     62.16 o 
   2  10   5     8249.29     8668.90    114.33 o 
   3  10   5      459.94      386.87     32.35 o 
   4  10   5     1116.95     1072.32     48.04 o 
   5  10   5     3889.65     4182.52    151.32 o 
   6  10   5      452.05      360.68     65.77 o 
   7  10   5      332.32      344.63     62.13 o 
   8  10   5     2020.93     1942.53    154.97 o 
  -9  11   5      188.80       95.88     72.88 o 
  -8  11   5      290.67      204.46    160.15 o 
  -7  11   5        9.04      131.59     74.08 o 
  -6  11   5      480.54      375.02     53.88 o 
  -5  11   5       54.08       41.01     43.65 o 
  -4  11   5     2118.39     1952.75    134.82 o 
  -3  11   5      128.37      170.25     46.01 o 
  -2  11   5       40.31      100.22     49.15 o 
  -1  11   5      175.24      147.39     50.28 o 
   0  11   5        7.21       33.16     46.81 o 
   1  11   5      214.12      237.77     38.55 o 
   2  11   5     1200.13     1172.46     85.91 o 
   3  11   5      287.60      213.14     40.85 o 
   4  11   5      198.70      189.67     48.28 o 
   5  11   5      429.45      563.99     69.36 o 
   6  11   5       55.68      116.17     53.93 o 
   7  11   5      563.43      506.04     66.75 o 
   8  11   5      164.16      178.76    112.99 o 
  -9  12   5        0.66        0.00    123.45 o 
  -8  12   5        5.10      163.96     93.23 o 
  -7  12   5       21.19      110.17     69.75 o 
  -6  12   5      641.26      600.47     62.04 o 
  -5  12   5      511.22      519.75     63.97 o 
  -4  12   5    14133.73    15157.11    247.86 o 
  -3  12   5       21.10       15.92     51.65 o 
  -2  12   5       10.66       23.98     44.86 o 
  -1  12   5     1967.38     1800.69     76.97 o 
   0  12   5       24.08       53.60     42.95 o 
   1  12   5      190.37      173.28     52.87 o 
   2  12   5    15943.75    16522.98    219.35 o 
   3  12   5      110.63       31.65     50.20 o 
   4  12   5      143.74      172.42     52.82 o 
   5  12   5      307.92      301.50     60.18 o 
   6  12   5      293.97      288.25     57.58 o 
   7  12   5       95.76       95.36     70.20 o 
   8  12   5     2059.19     2381.48    175.18 o 
  -8  13   5      237.17      194.47    108.68 o 
  -7  13   5      512.16      479.42     66.35 o 
  -6  13   5       84.87      161.97     72.69 o 
  -5  13   5      923.47      770.19     66.51 o 
  -4  13   5      269.55      272.26     52.55 o 
  -3  13   5     3011.41     2946.34     92.76 o 
  -2  13   5      168.36      161.95     56.86 o 
  -1  13   5      562.84      560.35     65.83 o 
   0  13   5      620.22      611.57     59.34 o 
   1  13   5     5534.27     5636.24    101.47 o 
   2  13   5      597.52      531.00     53.70 o 
   3  13   5      529.60      452.15     56.91 o 
   4  13   5       86.15       70.10     77.76 o 
   5  13   5       65.96       68.53     75.41 o 
   6  13   5     1560.41     1740.94    216.98 o 
   7  13   5     2265.06     2180.21    156.37 o 
  -8  14   5      212.20      313.94    125.51 o 
  -7  14   5      977.25     1031.34     89.60 o 
  -6  14   5      129.00       88.87     81.52 o 
  -5  14   5       31.70       89.12     74.39 o 
  -4  14   5      588.96      584.41     75.23 o 
  -3  14   5     1927.46     1859.96     83.19 o 
  -2  14   5      276.01      289.72     49.85 o 
  -1  14   5     5268.62     5285.18    112.34 o 
   0  14   5       16.70       32.38     56.35 o 
   1  14   5      483.49      362.84     60.31 o 
   2  14   5     1110.51      899.67     69.10 o 
   3  14   5      637.18      544.08     74.85 o 
   4  14   5      175.67      227.77     85.19 o 
   5  14   5     2482.18     2539.41    205.54 o 
   6  14   5      116.73      300.69    119.13 o 
   7  14   5      225.02      113.20    133.78 o 
  -7  15   5       45.71      115.68     80.69 o 
  -6  15   5     1933.83     1863.37    112.30 o 
  -5  15   5      617.08      444.45     86.88 o 
  -4  15   5      336.47      272.57     63.75 o 
  -3  15   5       76.59      140.62     64.24 o 
  -2  15   5     2911.48     3148.06    100.95 o 
  -1  15   5      174.90      166.52     44.26 o 
   0  15   5     2293.39     2405.97     96.64 o 
   1  15   5     1302.07     1261.50    101.84 o 
   2  15   5        5.84        8.04     60.19 o 
   3  15   5       10.75       23.68     63.26 o 
   4  15   5     2823.99     2836.97    135.02 o 
   5  15   5      106.90      196.29    106.15 o 
   6  15   5      707.37     1035.92    172.85 o 
  -6  16   5     1161.47     1227.38    117.17 o 
  -5  16   5      742.39      709.05    116.11 o 
  -4  16   5     1112.07     1212.75     94.68 o 
  -3  16   5      765.36      740.87     69.54 o 
  -2  16   5        0.95      142.86     71.43 o 
  -1  16   5      850.50      842.66     73.65 o 
   0  16   5      448.54      414.85     54.63 o 
   1  16   5      614.31      554.11     65.77 o 
   2  16   5     1637.05     1481.50     87.21 o 
   3  16   5      666.05      419.80     78.05 o 
   4  16   5      166.07      124.83    134.77 o 
   5  16   5      161.36       71.80    138.58 o 
  -5  17   5        7.67       65.09     82.20 o 
  -4  17   5       61.79      132.78     85.30 o 
  -3  17   5      344.67      339.23     73.37 o 
  -2  17   5     1285.03     1399.58     99.83 o 
  -1  17   5      287.16      286.05     49.04 o 
   0  17   5      401.67      271.35     59.39 o 
   1  17   5      173.46       86.43     69.41 o 
   2  17   5      137.51       66.50     61.55 o 
   3  17   5      155.20      126.53     65.66 o 
   4  17   5     2925.56     2536.57    318.72 o 
  -4  18   5       11.65      181.74    126.66 o 
  -3  18   5       13.91      110.93     84.19 o 
  -2  18   5      595.72      698.76    106.62 o 
  -1  18   5     5111.55     5743.74    131.41 o 
   0  18   5      758.45      734.11     80.50 o 
   1  18   5        8.18       16.70     77.33 o 
   2  18   5       93.68       74.32     72.27 o 
   3  18   5        2.27       22.48     94.51 o 
  -1  19   5      416.48      489.37     67.40 o 
   0  19   5      262.86      253.96     61.03 o 
 -10   0   6     2974.69     3168.39    109.65 o 
  -8   0   6      427.65      344.74     48.47 o 
  -6   0   6     1125.22     1083.03     58.90 o 
  -4   0   6    25418.50    26816.70    660.08 o 
  -2   0   6     1524.17     1435.55     46.65 o 
   0   0   6    10890.15     9858.44    114.96 o 
   2   0   6    25182.48    26840.81    448.53 o 
   4   0   6      959.36      951.72     27.28 o 
   6   0   6    17154.24    17511.61    246.88 o 
   8   0   6      767.36      718.75     83.63 o 
  10   0   6       79.44       99.10     84.38 o 
 -10   1   6     2380.54     2529.76     76.19 o 
  -9   1   6      235.69      223.53     59.78 o 
  -8   1   6      277.41      208.51     41.35 o 
  -7   1   6     1286.80     1334.25     36.22 o 
  -6   1   6       33.33       99.70     32.12 o 
  -5   1   6     8616.42     9025.89     86.16 o 
  -4   1   6    12762.06    12771.46    114.41 o 
  -3   1   6        7.33       25.66     24.28 o 
  -2   1   6     8220.35     8296.07     70.59 o 
  -1   1   6      970.27      870.67     25.04 o 
   0   1   6      409.43      357.44     32.55 o 
   1   1   6    16076.05    16325.72     92.88 o 
   2   1   6    11698.96    11858.13    120.75 o 
   3   1   6      637.35      637.43     20.00 o 
   4   1   6     1495.29     1360.78     22.24 o 
   5   1   6      173.39      185.41     19.88 o 
   6   1   6      964.14      898.23     37.25 o 
   7   1   6     4001.67     4035.55     60.40 o 
   8   1   6      342.97      296.12     47.31 o 
   9   1   6       47.24       96.57     53.46 o 
  10   1   6      470.68      498.17     75.75 o 
 -11   2   6      243.02      190.94     92.17 o 
 -10   2   6      862.87      910.85     86.99 o 
  -9   2   6      884.43      875.55     61.98 o 
  -8   2   6       17.97       64.95     35.36 o 
  -7   2   6     3423.24     3522.60     53.75 o 
  -6   2   6     1739.45     1768.33     44.70 o 
  -5   2   6     1467.46     1566.15     62.48 o 
  -4   2   6     2544.06     2494.81     47.71 o 
  -3   2   6      799.65      805.69     31.25 o 
  -2   2   6       18.95       38.19     23.58 o 
  -1   2   6     1104.71     1003.82     27.88 o 
   0   2   6     2788.86     2532.41     63.62 o 
   1   2   6     2860.50     2806.77     40.79 o 
   2   2   6     3581.30     3566.43     35.04 o 
   3   2   6    10578.68    10949.40    130.71 o 
   4   2   6        7.28       31.18     17.24 o 
   5   2   6      279.82      274.25     22.20 o 
   6   2   6     4081.33     4111.65     57.60 o 
   7   2   6      664.42      653.71     42.02 o 
   8   2   6      103.67      129.69     46.67 o 
   9   2   6     1865.67     1865.33     75.92 o 
  10   2   6        0.99       28.15     60.13 o 
 -11   3   6      476.69      428.03    105.13 o 
 -10   3   6       25.50       75.44     55.41 o 
  -9   3   6      218.58      200.65     46.74 o 
  -8   3   6     2309.80     2224.49     66.68 o 
  -7   3   6     1597.31     1519.36     81.47 o 
  -6   3   6     1183.31     1171.45     44.56 o 
  -5   3   6    17539.65    18578.82    119.59 o 
  -4   3   6       64.77       80.64     29.69 o 
  -3   3   6        4.59       10.49     27.30 o 
  -2   3   6    26257.85    27941.25    167.61 o 
  -1   3   6     1213.58     1146.74     27.28 o 
   0   3   6      756.88      756.53     32.36 o 
   1   3   6    33954.48    35249.29    362.10 o 
   2   3   6       10.42       37.79     21.25 o 
   3   3   6      897.05      855.82     27.08 o 
   4   3   6    17604.51    18226.53    160.00 o 
   5   3   6      554.66      507.85     31.70 o 
   6   3   6      326.47      313.41     28.30 o 
   7   3   6     9329.45    10015.62    169.41 o 
   8   3   6      301.23      261.29     43.74 o 
   9   3   6       39.09       90.54     58.47 o 
  10   3   6     1247.52     1394.72    104.20 o 
 -11   4   6        2.20       62.00     96.19 o 
 -10   4   6      259.37      197.54     62.79 o 
  -9   4   6      390.76      374.94     54.87 o 
  -8   4   6     1071.48      970.03     93.11 o 
  -7   4   6       72.64       74.84     57.48 o 
  -6   4   6     1416.00     1546.04     68.51 o 
  -5   4   6      336.74      297.08     32.62 o 
  -4   4   6     2712.60     2803.69     53.19 o 
  -3   4   6      334.80      316.49     40.85 o 
  -2   4   6     3005.67     3085.82     84.69 o 
  -1   4   6      712.42      839.99     45.94 o 
   0   4   6      131.55      207.43     41.91 o 
   1   4   6      954.90      939.83     27.27 o 
   2   4   6     2645.71     2675.22     37.64 o 
   3   4   6      298.85      340.14     27.29 o 
   4   4   6     1570.75     1514.35     27.29 o 
   5   4   6       60.09       72.16     19.92 o 
   6   4   6     1319.99     1343.19     51.16 o 
   7   4   6      225.44      282.86     41.20 o 
   8   4   6       33.45       83.55     58.59 o 
   9   4   6       13.77       30.11     62.72 o 
  10   4   6      203.49      200.71     68.41 o 
 -11   5   6       74.33      114.91     77.59 o 
 -10   5   6      672.77      546.42     73.20 o 
  -9   5   6       39.79       73.36     55.74 o 
  -8   5   6     7420.61     7664.14    205.30 o 
  -7   5   6     1469.85     1445.41     57.43 o 
  -6   5   6      172.54      202.92     35.47 o 
  -5   5   6        2.23       28.67     18.06 o 
  -4   5   6     2189.75     2131.53     57.50 o 
  -3   5   6        9.59       50.72     21.92 o 
  -2   5   6    31449.52    31492.40    473.74 o 
  -1   5   6     1403.12     1289.23     33.90 o 
   0   5   6      331.79      370.21     27.45 o 
   1   5   6       90.46      108.63     27.25 o 
   2   5   6     1708.67     1602.43     37.59 o 
   3   5   6       23.48       41.07     21.28 o 
   4   5   6    24972.34    26349.36    321.24 o 
   5   5   6       31.53       52.83     23.72 o 
   6   5   6      239.99      221.91     36.48 o 
   7   5   6       21.77       38.55     45.40 o 
   8   5   6      226.65      212.83     48.36 o 
   9   5   6      228.29      260.53     65.77 o 
 -11   6   6      160.46      227.00    100.89 o 
 -10   6   6      137.02      151.51     74.74 o 
  -9   6   6      145.89       36.84     93.41 o 
  -8   6   6      140.21      151.22     52.44 o 
  -7   6   6     6693.63     6904.76    150.11 o 
  -6   6   6      622.55      691.54     49.41 o 
  -5   6   6      539.64      518.20     26.33 o 
  -4   6   6       69.70       86.24     22.23 o 
  -3   6   6     7479.85     7693.08    117.25 o 
  -2   6   6      672.32      701.27     33.67 o 
  -1   6   6     9770.55     9764.15     73.63 o 
   0   6   6      774.08      806.60     44.24 o 
   1   6   6      513.25      520.12     33.03 o 
   2   6   6       84.59      119.92     36.06 o 
   3   6   6    10309.27    10390.63     75.38 o 
   4   6   6      544.09      572.34     34.34 o 
   5   6   6     1245.62     1254.43     47.76 o 
   6   6   6      755.48      658.49     54.66 o 
   7   6   6      181.66      195.73     54.09 o 
   8   6   6      904.94      767.45     93.81 o 
   9   6   6     5127.98     5679.16    187.33 o 
 -10   7   6       24.29       63.08     65.30 o 
  -9   7   6        9.63       60.04     62.95 o 
  -8   7   6      570.95      455.07    106.26 o 
  -7   7   6     5214.58     5430.79     89.74 o 
  -6   7   6      276.62      284.53     39.96 o 
  -5   7   6     4001.22     3994.00     51.55 o 
  -4   7   6      385.50      356.47     30.45 o 
  -3   7   6      558.78      612.03     32.62 o 
  -2   7   6      250.75      229.58     46.57 o 
  -1   7   6     9185.68     9089.19    113.18 o 
   0   7   6      180.72      176.59     29.77 o 
   1   7   6     6907.35     6862.19     84.32 o 
   2   7   6      258.46      247.61     27.97 o 
   3   7   6      670.88      603.16     49.34 o 
   4   7   6      405.59      346.85     41.33 o 
   5   7   6     1737.68     1679.39     70.96 o 
   6   7   6      211.01      189.91     56.96 o 
   7   7   6     3207.75     3613.49    207.31 o 
   8   7   6       89.82       63.65     78.09 o 
   9   7   6      701.30      825.25    140.17 o 
 -10   8   6      965.84     1016.75    137.69 o 
  -9   8   6      475.78      337.71     79.94 o 
  -8   8   6      453.10      485.19     56.56 o 
  -7   8   6     2504.67     2405.46     98.31 o 
  -6   8   6      807.62      785.14     48.34 o 
  -5   8   6       81.78      110.16     28.10 o 
  -4   8   6     4048.45     4043.40    109.46 o 
  -3   8   6     4842.01     4960.30    115.78 o 
  -2   8   6      832.27      825.17     30.83 o 
  -1   8   6     4321.73     4242.12    157.27 o 
   0   8   6     2423.39     2260.72     46.93 o 
   1   8   6      492.87      507.88     26.82 o 
   2   8   6     7489.76     7458.47     88.03 o 
   3   8   6     7870.65     7801.27     82.61 o 
   4   8   6      119.55      153.20     46.00 o 
   5   8   6     1600.53     1481.10     77.18 o 
   6   8   6     2302.20     2171.13     82.28 o 
   7   8   6      213.33      225.98     53.74 o 
   8   8   6      782.96      648.93     93.49 o 
   9   8   6     2598.88     3250.83    178.21 o 
 -10   9   6     1254.71     1149.97    143.14 o 
  -9   9   6      465.59      482.38    115.33 o 
  -8   9   6     1545.13     1476.15     73.10 o 
  -7   9   6      733.38      689.82     55.66 o 
  -6   9   6        0.59       58.47     30.37 o 
  -5   9   6      820.53      698.17     47.10 o 
  -4   9   6     3638.29     3682.05     69.73 o 
  -3   9   6     1952.73     1966.42     51.14 o 
  -2   9   6     5311.84     5310.81     70.59 o 
  -1   9   6     4352.02     4557.93    127.38 o 
   0   9   6        7.25       17.44     32.66 o 
   1   9   6      760.67      743.19     36.07 o 
   2   9   6     2790.04     2741.76     89.46 o 
   3   9   6     1002.81     1066.56     51.73 o 
   4   9   6    13226.34    13638.90    210.68 o 
   5   9   6     1247.14     1287.46     65.58 o 
   6   9   6      259.49      351.42     80.90 o 
   7   9   6      877.58      784.72     82.33 o 
   8   9   6       13.67       41.10     81.63 o 
 -10  10   6      672.74      628.28     98.76 o 
  -9  10   6      347.17      264.38     78.00 o 
  -8  10   6       97.82       85.45     68.67 o 
  -7  10   6      122.20      181.19     64.78 o 
  -6  10   6       82.87       89.40     43.64 o 
  -5  10   6      796.31      724.55     49.83 o 
  -4  10   6     1103.13     1047.72     59.59 o 
  -3  10   6       27.25       65.48     38.39 o 
  -2  10   6      333.05      276.40     34.93 o 
  -1  10   6       26.02       57.86     40.97 o 
   0  10   6     1953.66     1782.51     44.52 o 
   1  10   6      818.86      709.80     39.77 o 
   2  10   6      307.85      284.52     30.23 o 
   3  10   6      106.72       88.21     35.16 o 
   4  10   6      452.99      459.44     42.96 o 
   5  10   6       52.15       99.47     67.70 o 
   6  10   6     2075.70     1973.53     89.11 o 
   7  10   6       40.19       11.71     73.85 o 
   8  10   6        4.03        0.00    106.66 o 
  -9  11   6      284.84      373.63    116.20 o 
  -8  11   6       95.56       81.44     67.59 o 
  -7  11   6      232.38      244.31     62.37 o 
  -6  11   6      414.40      420.94     69.98 o 
  -5  11   6    11496.09    11326.47    195.83 o 
  -4  11   6      461.26      539.27     63.91 o 
  -3  11   6      228.51      261.70     45.15 o 
  -2  11   6      990.03      932.39     58.34 o 
  -1  11   6      144.74      124.95     50.87 o 
   0  11   6     1440.87     1401.71     57.95 o 
   1  11   6    17564.04    18375.32    181.43 o 
   2  11   6      280.13      237.81     48.23 o 
   3  11   6      387.58      342.72     54.33 o 
   4  11   6      342.51      366.25     54.77 o 
   5  11   6      221.81      156.63     79.52 o 
   6  11   6      364.96      232.48     71.18 o 
   7  11   6     7631.61     8356.14    155.11 o 
   8  11   6       19.06       26.94    125.96 o 
  -9  12   6      328.21      359.46    111.37 o 
  -8  12   6      223.54      216.42     81.06 o 
  -7  12   6      139.10      123.95     62.85 o 
  -6  12   6      292.61      191.83     56.30 o 
  -5  12   6      614.95      530.44     50.36 o 
  -4  12   6      709.44      736.32     87.47 o 
  -3  12   6      108.47       83.52     47.69 o 
  -2  12   6      290.69      287.25     48.63 o 
  -1  12   6       31.03       30.87     47.73 o 
   0  12   6       10.31       51.20     45.72 o 
   1  12   6     1680.18     1602.32     74.80 o 
   2  12   6     3613.24     3582.27     64.69 o 
   3  12   6       42.80       34.42     41.85 o 
   4  12   6        3.73       33.40     45.61 o 
   5  12   6      384.25      443.74     88.87 o 
   6  12   6      586.63      531.81     64.01 o 
   7  12   6      245.35      261.52     94.46 o 
  -8  13   6      667.48      908.77    135.46 o 
  -7  13   6       86.36      207.12     86.18 o 
  -6  13   6       86.95       85.46     61.48 o 
  -5  13   6     3098.41     3104.38     87.80 o 
  -4  13   6     1033.79      852.87     79.38 o 
  -3  13   6      176.48      180.22     65.20 o 
  -2  13   6     1637.01     1669.15     69.32 o 
  -1  13   6      659.23      639.48     56.92 o 
   0  13   6       84.49       50.21     49.18 o 
   1  13   6     5544.71     5403.17     89.35 o 
   2  13   6      448.15      375.37     58.69 o 
   3  13   6       57.65       53.14     52.54 o 
   4  13   6     3605.56     3468.44    243.60 o 
   5  13   6       98.92       90.85     66.44 o 
   6  13   6        0.45       83.50     74.78 o 
   7  13   6     1155.88     1304.66    111.18 o 
  -8  14   6       58.76      178.92    111.75 o 
  -7  14   6      655.44      597.34     93.43 o 
  -6  14   6      189.09       97.22     58.84 o 
  -5  14   6       23.75       69.95     75.73 o 
  -4  14   6     1830.27     1799.24    123.11 o 
  -3  14   6     2285.92     2241.55     83.91 o 
  -2  14   6      159.76      167.65     63.08 o 
  -1  14   6     1272.03     1205.10     71.95 o 
   0  14   6     2264.16     2220.33    118.16 o 
   1  14   6       26.92       52.10     58.42 o 
   2  14   6      656.93      516.55     66.59 o 
   3  14   6     1666.67     1473.83     86.90 o 
   4  14   6      197.20      283.44     91.81 o 
   5  14   6     2466.17     2880.77    173.99 o 
   6  14   6     2018.14     2192.25    187.87 o 
  -7  15   6      537.75      576.00     92.14 o 
  -6  15   6      264.13      339.61     91.73 o 
  -5  15   6      396.16      306.48     62.85 o 
  -4  15   6     1313.27     1288.32    107.71 o 
  -3  15   6       11.07       57.25     64.42 o 
  -2  15   6      809.89      941.75     82.73 o 
  -1  15   6      662.29      657.29     68.82 o 
   0  15   6     1371.13     1421.19     79.59 o 
   1  15   6      785.70      677.48     65.67 o 
   2  15   6      557.45      487.01     69.85 o 
   3  15   6       21.36       18.13     59.80 o 
   4  15   6      502.77      500.95    130.17 o 
   5  15   6      216.40      308.65    102.15 o 
  -6  16   6       54.81       38.94     82.26 o 
  -5  16   6      276.71      243.38     89.17 o 
  -4  16   6       31.35        0.00     77.63 o 
  -3  16   6     1470.55     1514.60     85.88 o 
  -2  16   6      116.65      112.65     59.95 o 
  -1  16   6     1548.75     1465.89     66.38 o 
   0  16   6     1069.03      943.31     78.09 o 
   1  16   6      596.33      512.15     80.98 o 
   2  16   6      321.50      161.41     74.56 o 
   3  16   6     2533.11     2329.33    122.80 o 
   4  16   6        7.04       35.72    112.48 o 
   5  16   6      676.37      636.32    184.45 o 
  -5  17   6      199.16      200.75    116.63 o 
  -4  17   6       44.48      135.16     80.34 o 
  -3  17   6      267.45      332.98     87.90 o 
  -2  17   6     1780.25     2132.79    129.88 o 
  -1  17   6     1804.02     1884.32     88.26 o 
   0  17   6      722.10      643.54     68.36 o 
   1  17   6      805.00      630.21     92.26 o 
   2  17   6      191.06      151.22     84.19 o 
   3  17   6      530.62      412.70     86.79 o 
  -3  18   6        0.22        0.00     90.14 o 
  -2  18   6      233.58      308.73     71.14 o 
  -1  18   6       62.48       97.65     57.38 o 
   0  18   6        4.14       45.04     70.52 o 
   1  18   6        2.80        8.87     72.75 o 
   2  18   6       19.92       39.32     70.81 o 
  -9   0   7      413.78      296.75    120.14 o 
  -7   0   7      325.26      334.00     94.64 o 
  -5   0   7     9781.27    10278.82    132.50 o 
  -3   0   7      928.15      857.37     41.17 o 
  -1   0   7      684.87      579.17     43.51 o 
   1   0   7     8590.58     8360.05     76.56 o 
   3   0   7     8324.72     8255.20    143.33 o 
   5   0   7     4337.86     4306.05     73.94 o 
   7   0   7     2128.06     2108.87     82.98 o 
   9   0   7     1819.55     1932.21    135.86 o 
 -10   1   7       84.57      179.55    109.17 o 
  -9   1   7        8.53       47.78     84.79 o 
  -8   1   7     1181.18     1024.02     89.27 o 
  -7   1   7     1074.82      986.33     64.85 o 
  -6   1   7      367.44      405.05     53.63 o 
  -5   1   7     8018.20     7874.19     83.86 o 
  -4   1   7        1.66       53.01     28.75 o 
  -3   1   7      439.70      448.71     28.32 o 
  -2   1   7     5384.37     5370.41     83.67 o 
  -1   1   7     5239.68     5237.90     57.08 o 
   0   1   7      619.63      613.13     30.23 o 
   1   1   7     4129.15     3818.71     64.55 o 
   2   1   7      450.29      442.39     20.77 o 
   3   1   7      505.99      516.34     21.91 o 
   4   1   7     1860.78     1881.23     26.86 o 
   5   1   7    13626.48    13850.10     77.97 o 
   6   1   7      286.07      284.89     31.15 o 
   7   1   7     2445.25     2275.53     64.25 o 
   8   1   7      726.26      703.73     76.80 o 
   9   1   7       36.04       65.86     51.35 o 
 -10   2   7      166.81      223.62    100.97 o 
  -9   2   7      690.80      625.25     87.76 o 
  -8   2   7     2181.06     2174.49    103.42 o 
  -7   2   7      149.84      115.11     59.89 o 
  -6   2   7    10986.08    11307.96    118.15 o 
  -5   2   7     2610.19     2636.69     51.62 o 
  -4   2   7       16.29       79.31     26.31 o 
  -3   2   7      796.94      745.27     30.36 o 
  -2   2   7     7796.37     7818.78    232.04 o 
  -1   2   7      750.52      699.81     21.04 o 
   0   2   7    56510.33    60562.79    575.58 o 
   1   2   7     2030.37     2005.32     29.41 o 
   2   2   7       10.99       39.11     21.92 o 
   3   2   7      457.03      483.62     28.50 o 
   4   2   7     1679.37     1704.84     29.94 o 
   5   2   7     1076.45     1049.95     27.85 o 
   6   2   7     8052.07     8154.31     67.00 o 
   7   2   7     1030.87      966.20     45.19 o 
   8   2   7       24.70       73.84     49.83 o 
   9   2   7       84.53      129.95     55.82 o 
 -10   3   7      386.08      363.25    101.14 o 
  -9   3   7      122.63      176.59     85.03 o 
  -8   3   7     1290.11     1138.75    107.05 o 
  -7   3   7      706.81      715.71     80.39 o 
  -6   3   7      451.21      481.57     93.56 o 
  -5   3   7      525.36      528.41     49.59 o 
  -4   3   7      566.26      608.21     37.95 o 
  -3   3   7      795.28      828.82     46.40 o 
  -2   3   7     5511.60     5467.15    124.94 o 
  -1   3   7     1042.11      999.00     29.81 o 
   0   3   7     1015.67      945.63     31.39 o 
   1   3   7      125.74      140.90     21.61 o 
   2   3   7      155.71      153.08     24.03 o 
   3   3   7      408.96      451.82     29.57 o 
   4   3   7     1191.91     1164.36     36.45 o 
   5   3   7       22.56       44.72     22.25 o 
   6   3   7      664.59      639.57     31.86 o 
   7   3   7      634.54      563.27     40.98 o 
   8   3   7      959.45      970.95     61.24 o 
   9   3   7       33.07       28.93     54.04 o 
 -10   4   7       15.03      100.72     97.52 o 
  -9   4   7     4618.83     4815.94    142.42 o 
  -8   4   7      126.51      168.71     73.73 o 
  -7   4   7      177.87      166.74     65.46 o 
  -6   4   7     2060.43     2093.63     60.01 o 
  -5   4   7      746.04      773.31     50.96 o 
  -4   4   7        6.82       21.89     20.70 o 
  -3   4   7    19058.85    19942.15     90.44 o 
  -2   4   7      390.19      363.27     26.89 o 
  -1   4   7      175.97      188.71     31.19 o 
   0   4   7    16216.88    16763.96    278.85 o 
   1   4   7      705.88      711.45     31.84 o 
   2   4   7        9.99       25.04     21.76 o 
   3   4   7    27397.99    28506.95    404.15 o 
   4   4   7      127.73      132.08     20.10 o 
   5   4   7       77.34       59.60     23.26 o 
   6   4   7      884.91      825.36     39.97 o 
   7   4   7       16.48       89.86     45.15 o 
   8   4   7       40.29       62.58     46.93 o 
   9   4   7     6057.72     6604.38    170.98 o 
 -10   5   7      191.89      141.74    119.54 o 
  -9   5   7      186.53      148.53     84.41 o 
  -8   5   7     1453.76     1308.49    108.82 o 
  -7   5   7     1315.05     1378.47    101.83 o 
  -6   5   7      144.29      103.81     37.33 o 
  -5   5   7     1214.29     1125.08     48.42 o 
  -4   5   7     1613.59     1635.93     68.32 o 
  -3   5   7     1450.61     1479.72     37.08 o 
  -2   5   7     6611.54     6488.71    112.85 o 
  -1   5   7      127.72      157.07     29.77 o 
   0   5   7       95.07      133.42     28.47 o 
   1   5   7       71.22       67.54     26.59 o 
   2   5   7     4807.29     4813.37     66.70 o 
   3   5   7     1309.26     1252.78     34.05 o 
   4   5   7     2035.13     2042.10     46.16 o 
   5   5   7     1527.93     1576.24     48.35 o 
   6   5   7        0.28       42.01     33.47 o 
   7   5   7       11.14       41.95     51.86 o 
   8   5   7      472.14      409.60     68.04 o 
   9   5   7      225.93      308.49     75.92 o 
 -10   6   7       44.20        0.00    172.99 o 
  -9   6   7      772.42      560.72    103.28 o 
  -8   6   7     2609.03     2610.57    131.02 o 
  -7   6   7      134.39      126.45     52.89 o 
  -6   6   7     1259.38     1161.86     57.87 o 
  -5   6   7      807.44      821.51     46.81 o 
  -4   6   7        0.92       39.17     28.43 o 
  -3   6   7    12242.00    12140.79    158.32 o 
  -2   6   7     9884.86    10055.80    125.87 o 
  -1   6   7        5.17       42.66     26.44 o 
   0   6   7     5877.97     5828.71     60.87 o 
   1   6   7      297.74      285.18     30.70 o 
   2   6   7      653.72      595.74     35.18 o 
   3   6   7    10983.52    11168.73     77.64 o 
   4   6   7     1884.25     1829.96     47.85 o 
   5   6   7      134.75      171.90     35.19 o 
   6   6   7     2559.59     2460.42     75.08 o 
   7   6   7      103.93      183.33     73.87 o 
   8   6   7       10.53       85.43     56.69 o 
   9   6   7     2431.46     2262.41    118.26 o 
 -10   7   7        2.79      209.36    129.07 o 
  -9   7   7       18.37       39.05     68.15 o 
  -8   7   7     4470.32     4483.90    275.16 o 
  -7   7   7      849.05      777.95     74.32 o 
  -6   7   7      282.59      301.46     62.97 o 
  -5   7   7      113.68      140.75     40.59 o 
  -4   7   7      354.31      372.81     41.16 o 
  -3   7   7        7.26       76.69     32.17 o 
  -2   7   7    17197.96    17571.48    107.76 o 
  -1   7   7     2321.70     2274.56     50.09 o 
   0   7   7      462.25      417.08     42.14 o 
   1   7   7     1773.64     1736.06     45.01 o 
   2   7   7     9704.03     9593.14    115.88 o 
   3   7   7       25.87       50.28     25.16 o 
   4   7   7     3162.93     3210.24     63.37 o 
   5   7   7      386.48      405.64     56.86 o 
   6   7   7      238.66      245.86     52.94 o 
   7   7   7       28.60        5.77     82.35 o 
   8   7   7     2738.18     2823.83    188.69 o 
   9   7   7       67.61       78.81     82.63 o 
 -10   8   7       54.58      156.91    107.58 o 
  -9   8   7      299.34      245.51     75.47 o 
  -8   8   7     2558.18     2460.67    115.52 o 
  -7   8   7       24.66       62.15     75.28 o 
  -6   8   7       13.87       62.48     55.93 o 
  -5   8   7     1104.27     1041.67     59.47 o 
  -4   8   7      565.74      558.15     51.46 o 
  -3   8   7     1991.48     2222.18     95.76 o 
  -2   8   7     6970.74     7070.70    114.71 o 
  -1   8   7       25.84       35.05     35.19 o 
   0   8   7     1395.04     1308.52     58.54 o 
   1   8   7     2033.72     1980.22     46.33 o 
   2   8   7     1803.48     1711.01    102.90 o 
   3   8   7     2580.86     2589.49     64.96 o 
   4   8   7     3385.03     3508.77     56.60 o 
   5   8   7        9.76       53.34     40.45 o 
   6   8   7      590.22      575.15     64.22 o 
   7   8   7       33.09       44.96     63.66 o 
   8   8   7      643.23      551.21     85.16 o 
 -10   9   7       83.35      106.75    131.47 o 
  -9   9   7      187.44      375.08    109.34 o 
  -8   9   7      436.90      336.37     91.25 o 
  -7   9   7        2.73       83.41     68.78 o 
  -6   9   7      210.54      247.06     61.45 o 
  -5   9   7     3520.09     3625.72     73.38 o 
  -4   9   7      690.33      648.09     44.32 o 
  -3   9   7      841.85      893.11     44.38 o 
  -2   9   7      415.29      451.20     34.58 o 
  -1   9   7     3229.72     3197.79     63.21 o 
   0   9   7       97.73      101.29     35.03 o 
   1   9   7     6005.78     6047.84    110.85 o 
   2   9   7     1017.77      927.44     48.53 o 
   3   9   7      618.13      641.69     45.90 o 
   4   9   7      351.32      314.67     38.19 o 
   5   9   7     1794.13     1812.43     81.45 o 
   6   9   7        2.00       33.08     53.37 o 
   7   9   7      370.10      278.03     85.84 o 
   8   9   7     1060.52     1083.81    191.20 o 
  -8  10   7        3.95       47.17    130.04 o 
  -7  10   7        0.60       60.26     91.42 o 
  -6  10   7     4154.26     3966.45     80.83 o 
  -5  10   7     2572.34     2637.65     78.37 o 
  -4  10   7     1825.96     1833.65     49.64 o 
  -3  10   7     6290.84     6565.89     75.05 o 
  -2  10   7       97.69      108.55     30.68 o 
  -1  10   7      298.27      284.37     37.70 o 
   0  10   7    10926.00    11060.18    118.59 o 
   1  10   7     3599.84     3510.16     72.33 o 
   2  10   7      304.18      286.75     42.72 o 
   3  10   7     6024.63     6399.98    211.33 o 
   4  10   7      646.33      632.40     51.38 o 
   5  10   7       92.44      143.68     60.77 o 
   6  10   7     3939.96     3926.89    171.01 o 
   7  10   7      379.95      321.13     71.46 o 
   8  10   7      717.94      596.12     86.77 o 
  -8  11   7      183.31      200.38    168.60 o 
  -7  11   7      153.95      145.33    120.49 o 
  -6  11   7      744.69      758.58     60.53 o 
  -5  11   7      130.63      130.61     44.05 o 
  -4  11   7     2102.20     2213.29    114.38 o 
  -3  11   7       38.57      108.20     59.36 o 
  -2  11   7     1473.59     1407.83     55.97 o 
  -1  11   7       21.50       38.16     44.46 o 
   0  11   7      604.40      559.82     49.25 o 
   1  11   7      498.62      457.50     49.72 o 
   2  11   7       63.30       38.72     34.72 o 
   3  11   7       19.18       60.61     39.54 o 
   4  11   7       15.19       57.36     41.76 o 
   5  11   7        4.83       98.38     55.77 o 
   6  11   7      160.05      170.28     55.85 o 
   7  11   7       34.96       85.14     77.80 o 
  -7  12   7      188.75      174.29     68.70 o 
  -6  12   7     4128.70     3924.29    111.13 o 
  -5  12   7       20.54       79.52     52.18 o 
  -4  12   7      222.36      247.76     69.39 o 
  -3  12   7      228.58      168.28     60.53 o 
  -2  12   7      703.28      688.91     55.38 o 
  -1  12   7      493.66      390.21     75.32 o 
   0  12   7     8975.89     9519.46    186.71 o 
   1  12   7       39.70       40.78     45.71 o 
   2  12   7       66.98       79.44     37.61 o 
   3  12   7      301.75      309.53     47.37 o 
   4  12   7       67.23       51.98     49.76 o 
   5  12   7      114.93      159.21     65.53 o 
   6  12   7     9043.43     9943.58    261.59 o 
   7  12   7        3.56        0.00     73.36 o 
  -8  13   7       21.91       62.88     88.64 o 
  -7  13   7       84.19      150.64     78.38 o 
  -6  13   7        1.18      117.49     66.44 o 
  -5  13   7     1464.60     1338.98     67.39 o 
  -4  13   7     1555.75     1616.26     77.92 o 
  -3  13   7      636.49      561.14     62.93 o 
  -2  13   7      436.30      419.05     48.08 o 
  -1  13   7     1595.52     1782.96    101.72 o 
   0  13   7       58.37       75.20     62.06 o 
   1  13   7     3151.42     2969.77     98.46 o 
   2  13   7      244.02      181.33     61.45 o 
   3  13   7      392.30      360.02     67.19 o 
   4  13   7      552.23      445.04     67.73 o 
   5  13   7      874.78      972.99     85.73 o 
   6  13   7       57.67       66.56     89.17 o 
  -7  14   7        0.34       44.44     91.67 o 
  -6  14   7      247.90      135.09     62.66 o 
  -5  14   7     1952.31     1771.81     74.26 o 
  -4  14   7      283.85      365.18     65.45 o 
  -3  14   7     2039.92     1958.36     79.23 o 
  -2  14   7      342.24      262.77     53.76 o 
  -1  14   7        0.86      106.07     55.37 o 
   0  14   7        2.66       29.78     70.81 o 
   1  14   7     2028.49     1930.20     96.45 o 
   2  14   7       54.84        0.00     59.48 o 
   3  14   7     3128.28     3203.94    120.66 o 
   4  14   7        2.89        0.00     75.48 o 
   5  14   7       87.98      167.95    114.13 o 
   6  14   7      913.93      580.05    127.32 o 
  -6  15   7      278.54      230.17     77.19 o 
  -5  15   7      685.55      538.22     84.50 o 
  -4  15   7      493.65      452.57     71.10 o 
  -3  15   7       29.56       51.69     65.51 o 
  -2  15   7     3549.17     3520.51    197.71 o 
  -1  15   7      285.65      257.21     81.90 o 
   0  15   7       80.45       77.48     71.09 o 
   1  15   7     1993.27     1720.43    103.16 o 
   2  15   7     1013.89      876.75    115.08 o 
   3  15   7       27.50       39.68     75.64 o 
   4  15   7     2252.33     2293.49    169.94 o 
   5  15   7      295.55      318.89    137.21 o 
  -6  16   7      115.03      122.93     95.20 o 
  -5  16   7      419.12      475.28    102.29 o 
  -4  16   7        1.80       51.05     72.59 o 
  -3  16   7       75.58       81.29     69.78 o 
  -2  16   7     1723.67     1679.12    101.76 o 
  -1  16   7     1190.93     1058.27    110.09 o 
   0  16   7      851.35      589.00     80.47 o 
   1  16   7     1278.85      938.45    102.29 o 
   2  16   7       97.58        0.00    133.86 o 
   3  16   7      129.00      112.58     88.65 o 
   4  16   7      482.41      425.42    155.92 o 
  -4  17   7       53.50       97.60     87.58 o 
  -3  17   7      580.57      590.46     99.70 o 
  -2  17   7      571.90      574.05     92.06 o 
  -1  17   7       41.46       34.13     64.77 o 
   0  17   7       41.62        0.00    145.13 o 
   1  17   7       94.80        0.00    125.79 o 
   2  17   7      480.37      286.63    136.51 o 
   3  17   7      119.64      191.05    137.62 o 
  -2  18   7      525.25      586.23     95.66 o 
  -1  18   7      573.94      533.30     81.92 o 
   0  18   7       60.84       58.32     67.18 o 
   1  18   7        5.80        0.00     94.66 o 
 -10   0   8      124.12      151.87    176.52 o 
  -8   0   8        2.60        0.00    123.39 o 
  -6   0   8    15916.80    16388.42    176.18 o 
  -4   0   8      320.44      359.18     59.64 o 
  -2   0   8     6642.17     6771.80    119.14 o 
   0   0   8    17833.78    18001.60    136.74 o 
   2   0   8      541.09      545.09     38.28 o 
   4   0   8     2697.27     2789.43     72.41 o 
   6   0   8    11118.40    11035.30    128.49 o 
   8   0   8      322.66      204.65     62.05 o 
 -10   1   8      100.82      264.79    131.51 o 
  -9   1   8      455.58      445.03    117.65 o 
  -8   1   8        0.62       26.75     67.74 o 
  -7   1   8      342.84      310.04     59.29 o 
  -6   1   8     7268.17     7474.71     82.32 o 
  -5   1   8      324.34      378.42     40.86 o 
  -4   1   8      444.34      446.81     52.25 o 
  -3   1   8     2397.13     2428.24     41.84 o 
  -2   1   8     2353.18     2314.01     45.37 o 
  -1   1   8     5092.60     4902.09     36.73 o 
   0   1   8     9921.69     9935.84     92.70 o 
   1   1   8       15.67       38.59     19.15 o 
   2   1   8     5339.35     5395.80     44.30 o 
   3   1   8      844.11      871.65     29.54 o 
   4   1   8      139.04      161.77     35.55 o 
   5   1   8     3688.73     3803.98     72.54 o 
   6   1   8     3222.62     3140.98     50.85 o 
   7   1   8      107.78      195.05     36.20 o 
   8   1   8      226.70      250.38     60.41 o 
   9   1   8       57.64       97.61     63.96 o 
 -10   2   8        5.94       58.17    110.81 o 
  -9   2   8      416.87      354.02     90.54 o 
  -8   2   8      358.08      350.47     81.16 o 
  -7   2   8      365.15      411.46     88.93 o 
  -6   2   8     2274.70     2203.51     65.13 o 
  -5   2   8     1790.79     1877.26     54.67 o 
  -4   2   8        6.01       60.69     27.86 o 
  -3   2   8     5858.12     5843.87     89.99 o 
  -2   2   8     3237.58     3281.52     62.43 o 
  -1   2   8     1470.22     1478.89     30.21 o 
   0   2   8     3125.52     3065.85     49.86 o 
   1   2   8       27.35       78.73     20.92 o 
   2   2   8       28.11       61.35     18.75 o 
   3   2   8      145.94      162.09     25.03 o 
   4   2   8     1557.47     1501.77     37.17 o 
   5   2   8      715.98      668.58     29.55 o 
   6   2   8     1843.96     1795.36     56.29 o 
   7   2   8     1515.96     1567.58     57.82 o 
   8   2   8        4.22       80.43     50.66 o 
   9   2   8      196.92      143.29     55.85 o 
 -10   3   8     1010.03      965.72    128.38 o 
  -9   3   8      702.69      662.51     99.85 o 
  -8   3   8      624.89      590.80     94.85 o 
  -7   3   8     2341.44     2255.22     73.32 o 
  -6   3   8      125.98      111.11     45.48 o 
  -5   3   8      325.79      290.12     46.01 o 
  -4   3   8    15423.10    15915.75     98.17 o 
  -3   3   8     4211.75     4167.10     65.83 o 
  -2   3   8      706.86      712.50     25.91 o 
  -1   3   8    13049.08    13070.59    256.59 o 
   0   3   8       26.04       49.10     23.84 o 
   1   3   8      290.62      372.13     30.59 o 
   2   3   8     7522.87     7545.06     64.80 o 
   3   3   8     1453.30     1486.20     36.50 o 
   4   3   8     1346.28     1331.99     35.90 o 
   5   3   8    11560.51    11938.39     96.81 o 
   6   3   8        8.68       43.48     22.52 o 
   7   3   8      512.13      502.54     56.32 o 
   8   3   8     3398.16     3346.26     74.51 o 
   9   3   8       89.38      128.68     62.09 o 
 -10   4   8      202.97      212.86    111.51 o 
  -9   4   8       33.12      118.72     91.71 o 
  -8   4   8     2141.51     2129.83     82.96 o 
  -7   4   8        0.51       56.13     52.03 o 
  -6   4   8     2185.86     2164.51     99.73 o 
  -5   4   8      383.72      420.65     47.58 o 
  -4   4   8      682.55      677.08     32.61 o 
  -3   4   8      885.89      800.41     36.30 o 
  -2   4   8     1561.48     1605.19     56.87 o 
  -1   4   8       90.37      123.33     31.64 o 
   0   4   8     2121.82     1965.86     47.40 o 
   1   4   8     2881.42     3009.94     71.97 o 
   2   4   8      867.03      845.38     43.88 o 
   3   4   8       70.91       66.17     31.44 o 
   4   4   8      427.65      418.92     39.35 o 
   5   4   8       63.98       67.70     29.17 o 
   6   4   8     1047.26     1012.59     47.61 o 
   7   4   8      301.78      196.00     46.76 o 
   8   4   8      247.59      334.83     74.97 o 
   9   4   8       39.13       53.42     81.89 o 
 -10   5   8     1473.59     1089.92    175.95 o 
  -9   5   8      402.13      338.84     81.61 o 
  -8   5   8      407.55      522.06     78.88 o 
  -7   5   8     1024.35      972.04     73.35 o 
  -6   5   8     2664.02     2654.44     63.81 o 
  -5   5   8      113.35      104.52     46.88 o 
  -4   5   8    15266.22    15537.13    212.76 o 
  -3   5   8      504.13      517.17     48.85 o 
  -2   5   8       43.13       64.69     29.01 o 
  -1   5   8      464.88      453.15     38.10 o 
   0   5   8     2449.74     2402.43     44.34 o 
   1   5   8      537.50      511.46     31.98 o 
   2   5   8    25391.11    26430.19    204.84 o 
   3   5   8      909.94      871.94     46.57 o 
   4   5   8      218.03      196.19     34.36 o 
   5   5   8      133.95      186.36     42.81 o 
   6   5   8      640.74      580.19     71.86 o 
   7   5   8       27.29        0.00     93.28 o 
   8   5   8     6328.52     6682.78    130.09 o 
   9   5   8       67.99       91.23     99.68 o 
 -10   6   8        0.75      106.27    108.46 o 
  -9   6   8     1430.36     1353.55     91.42 o 
  -8   6   8     1623.13     1514.84     84.90 o 
  -7   6   8      328.72      279.78     68.16 o 
  -6   6   8      131.18      115.29     49.10 o 
  -5   6   8       37.79       38.38     31.24 o 
  -4   6   8       29.79        8.19     27.50 o 
  -3   6   8     4708.86     4885.54     67.55 o 
  -2   6   8     1881.34     1850.99     46.87 o 
  -1   6   8     1103.12     1133.32     53.55 o 
   0   6   8       32.56       31.06     32.84 o 
   1   6   8     4188.65     4208.08     70.33 o 
   2   6   8       29.14       37.19     31.37 o 
   3   6   8     7380.24     7612.80    114.63 o 
   4   6   8       95.17      129.80     42.05 o 
   5   6   8      214.09      207.93     46.25 o 
   6   6   8        0.76       53.65     61.11 o 
   7   6   8     1882.36     1791.02    161.36 o 
   8   6   8       38.37       10.14     31.56 o 
 -10   7   8       44.51       11.58    109.03 o 
  -9   7   8     2033.64     2056.61    205.67 o 
  -8   7   8        2.91      125.20     87.55 o 
  -7   7   8       48.43       79.38     72.14 o 
  -6   7   8      215.41      198.96     60.52 o 
  -5   7   8        0.31       24.79     22.71 o 
  -4   7   8      310.20      273.34     48.13 o 
  -3   7   8     6131.92     6179.84     84.26 o 
  -2   7   8      176.26      184.81     30.22 o 
  -1   7   8     2473.48     2288.11     73.44 o 
   0   7   8      234.85      223.10     46.15 o 
   1   7   8      441.62      453.15     56.38 o 
   2   7   8     2932.33     2796.01     57.85 o 
   3   7   8     6697.13     6797.50     84.21 o 
   4   7   8      281.83      332.49     53.07 o 
   5   7   8     5227.52     5522.83     89.99 o 
   6   7   8       17.64       42.34     77.28 o 
   7   7   8      622.59      588.76     70.55 o 
   8   7   8        0.99       83.55    100.33 o 
 -10   8   8      145.00      307.76    125.21 o 
  -9   8   8     2037.17     1731.23    145.74 o 
  -8   8   8       14.96       25.77     83.58 o 
  -7   8   8        0.05       94.55     77.26 o 
  -6   8   8     3185.66     3137.14     93.82 o 
  -5   8   8      454.64      428.93     48.69 o 
  -4   8   8      563.34      609.79     53.22 o 
  -3   8   8     7272.86     7467.65     88.09 o 
  -2   8   8      160.34      190.29     33.28 o 
  -1   8   8      127.89      119.42     35.01 o 
   0   8   8     6816.36     6741.10     82.03 o 
   1   8   8     1526.44     1447.86     57.08 o 
   2   8   8      412.83      408.15     43.87 o 
   3   8   8     6131.59     6291.07     88.32 o 
   4   8   8      507.54      450.01     55.14 o 
   5   8   8       23.18       70.11     48.43 o 
   6   8   8     2259.43     2263.41    126.59 o 
   7   8   8     2766.31     2627.74    195.18 o 
   8   8   8       18.04      107.22     74.98 o 
  -9   9   8      262.19      308.31    120.48 o 
  -8   9   8       36.31       57.12     84.86 o 
  -7   9   8      185.92      180.08     73.32 o 
  -6   9   8     3510.47     3499.67    171.83 o 
  -5   9   8      927.70      885.33     98.88 o 
  -4   9   8     5152.97     5369.71    161.53 o 
  -3   9   8     1917.10     1857.78     63.49 o 
  -2   9   8       20.39       46.01     49.18 o 
  -1   9   8       40.61       72.15     39.36 o 
   0   9   8     5026.74     4954.03    137.78 o 
   1   9   8     1838.41     1857.52     71.71 o 
   2   9   8     3407.40     3521.40     88.38 o 
   3   9   8     1655.52     1674.01     68.60 o 
   4   9   8       69.42       90.34     48.99 o 
   5   9   8      121.78      240.36     83.45 o 
   6   9   8      743.82      909.16    112.38 o 
   7   9   8      575.73      624.93    196.94 o 
   8   9   8     3455.87     3720.03    210.72 o 
  -8  10   8      433.82      441.19     93.37 o 
  -7  10   8      481.83      437.56     80.10 o 
  -6  10   8     1932.34     1873.83     90.82 o 
  -5  10   8     1152.64     1053.94     62.40 o 
  -4  10   8       11.01       87.84     45.33 o 
  -3  10   8      437.27      446.96    102.54 o 
  -2  10   8      583.67      493.74     47.70 o 
  -1  10   8      710.68      682.46     53.31 o 
   0  10   8     3535.15     3369.33     73.32 o 
   1  10   8      250.97      203.86     47.91 o 
   2  10   8      146.78      198.10     45.91 o 
   3  10   8      349.30      425.53     54.32 o 
   4  10   8     1147.56     1107.88     78.59 o 
   5  10   8      236.84      273.19     79.54 o 
   6  10   8      157.58      152.96     82.67 o 
   7  10   8       61.69      123.99    123.87 o 
  -7  11   8     2539.29     2436.61    159.96 o 
  -6  11   8      223.92      283.79     73.73 o 
  -5  11   8     1115.77      954.59    120.55 o 
  -4  11   8      193.13      192.72     48.30 o 
  -3  11   8      230.51      259.15     49.41 o 
  -2  11   8      377.70      378.17     49.15 o 
  -1  11   8    10880.26    11315.84    135.50 o 
   0  11   8      642.87      629.65     45.94 o 
   1  11   8      577.96      487.06     53.14 o 
   2  11   8      987.83      986.84     65.43 o 
   3  11   8      465.69      534.70     77.20 o 
   4  11   8      974.28     1055.90     71.13 o 
   5  11   8    11120.77    11866.70    377.63 o 
   6  11   8      135.28      137.50     92.46 o 
   7  11   8       73.16      130.62    125.81 o 
  -7  12   8      127.35      148.71    182.54 o 
  -6  12   8      473.12      424.31     84.68 o 
  -5  12   8     2018.91     1922.24     97.14 o 
  -4  12   8      426.18      439.39     82.70 o 
  -3  12   8      357.86      338.24     74.89 o 
  -2  12   8      242.29      249.97     55.46 o 
  -1  12   8      170.36      169.27     54.09 o 
   0  12   8      883.26      956.83     64.70 o 
   1  12   8       82.21      121.97     54.99 o 
   2  12   8      146.66      179.01     52.87 o 
   3  12   8     1030.84     1008.94     83.91 o 
   4  12   8        4.34        3.50     58.35 o 
   5  12   8      194.78      190.41    101.41 o 
   6  12   8     1385.00     1656.33    186.98 o 
  -6  13   8     1205.88      964.96    122.09 o 
  -5  13   8       32.28        0.00     65.46 o 
  -4  13   8     1331.65     1186.68    101.84 o 
  -3  13   8      149.74      146.20     78.62 o 
  -2  13   8      145.63      163.17     64.11 o 
  -1  13   8     7484.69     7682.37    140.88 o 
   0  13   8     2123.82     2123.50     93.62 o 
   1  13   8      534.38      519.97     78.61 o 
   2  13   8     1595.48     1565.74     71.03 o 
   3  13   8      330.50      399.64     69.42 o 
   4  13   8        3.06       66.08     64.72 o 
   5  13   8     3302.50     3772.41    188.75 o 
   6  13   8      100.53       54.14    118.78 o 
  -6  14   8     2181.38     2104.27    188.72 o 
  -5  14   8      952.74      823.64     85.57 o 
  -4  14   8       46.84       66.27     73.73 o 
  -3  14   8      901.10      920.79    125.60 o 
  -2  14   8        0.93       79.90     94.67 o 
  -1  14   8      221.29      238.97     82.97 o 
   0  14   8     3052.50     2899.95    112.92 o 
   1  14   8      489.27      462.95     92.16 o 
   2  14   8      149.66      157.58     76.94 o 
   3  14   8     1091.65      962.76    106.98 o 
   4  14   8     1037.36      872.72    128.72 o 
  -6  15   8      726.04      535.40    145.22 o 
  -5  15   8      150.02      132.76     92.57 o 
  -4  15   8      269.25      235.41    102.10 o 
  -3  15   8     1167.47      995.96    109.75 o 
  -2  15   8      194.30      205.64     97.38 o 
  -1  15   8      182.73      144.89     77.76 o 
   0  15   8     1742.94     1667.30    114.16 o 
   1  15   8      264.16      207.03     81.24 o 
   2  15   8      376.23      545.37    116.88 o 
   3  15   8      411.79      468.32    127.96 o 
  -5  16   8       18.05       24.37    139.38 o 
  -4  16   8      139.35       62.34    139.93 o 
  -3  16   8     3520.40     3449.09    228.00 o 
  -2  16   8       12.37        0.00    135.85 o 
  -1  16   8       33.30       87.47     76.49 o 
   0  16   8      149.51       25.70     60.38 o 
   1  16   8      737.45      543.93    122.40 o 
   2  16   8       63.91      114.31    132.42 o 
   3  16   8     2246.45     2081.80    182.25 o 
  -3  17   8     1305.29     1342.42    192.24 o 
  -2  17   8      419.11      122.21    117.86 o 
  -1  17   8      918.75      928.36    101.26 o 
   0  17   8        1.32       52.72    145.72 o 
   1  17   8      519.36      553.39    170.47 o 
   2  17   8     2420.99     2367.85    208.68 o 
  -9   0   9      115.72      228.94    153.23 o 
  -7   0   9     4217.04     4461.02    120.83 o 
  -5   0   9      237.59      236.13     54.30 o 
  -3   0   9       29.08       49.42     28.76 o 
  -1   0   9    15486.58    16002.00    131.89 o 
   1   0   9     2273.36     2175.00     60.17 o 
   3   0   9      116.30      112.97     39.36 o 
   5   0   9     4659.07     4883.17    102.05 o 
   7   0   9     1929.31     2178.26    110.27 o 
 -10   1   9      559.77      433.07    142.25 o 
  -9   1   9      128.39      190.90     97.04 o 
  -8   1   9       44.49      128.81     80.89 o 
  -7   1   9     4050.99     4286.84     79.82 o 
  -6   1   9      398.06      385.35     45.15 o 
  -5   1   9      154.19      128.53     40.15 o 
  -4   1   9     2427.69     2456.31     61.80 o 
  -3   1   9      688.25      698.20     23.76 o 
  -2   1   9      490.43      505.22     25.64 o 
  -1   1   9    22701.29    23708.73    204.88 o 
   0   1   9     1076.82     1015.07     42.17 o 
   1   1   9      335.19      303.80     23.81 o 
   2   1   9     7161.32     7089.04     54.61 o 
   3   1   9      910.40      894.03     32.23 o 
   4   1   9       10.53       35.15     44.39 o 
   5   1   9     3768.82     3896.17     61.46 o 
   6   1   9       74.24      101.93     48.39 o 
   7   1   9      101.75      169.55     59.67 o 
   8   1   9      774.99      718.87     95.65 o 
 -10   2   9      721.96      720.84    165.98 o 
  -9   2   9       81.19       58.54     87.96 o 
  -8   2   9     3766.72     3719.01    100.01 o 
  -7   2   9      521.08      528.16     72.01 o 
  -6   2   9      298.96      308.04     45.85 o 
  -5   2   9      670.85      644.44     43.20 o 
  -4   2   9     5307.33     5380.05    152.65 o 
  -3   2   9     1653.15     1671.97     66.00 o 
  -2   2   9     6506.41     6239.39    112.14 o 
  -1   2   9     3252.01     3265.50     39.73 o 
   0   2   9     1453.10     1465.88     35.30 o 
   1   2   9      408.38      415.29     28.01 o 
   2   2   9     4370.84     4326.86     45.25 o 
   3   2   9      365.06      398.89     35.88 o 
   4   2   9    22869.66    23160.86    149.39 o 
   5   2   9      729.89      740.66     44.42 o 
   6   2   9       18.02       62.74     53.17 o 
   7   2   9      355.84      399.51     67.63 o 
   8   2   9      594.65      564.06    105.15 o 
 -10   3   9      512.44      619.64    215.10 o 
  -9   3   9     1723.86     1557.32     92.75 o 
  -8   3   9       48.85       66.39     54.85 o 
  -7   3   9        8.69       76.01     51.86 o 
  -6   3   9     2826.83     2812.48     84.84 o 
  -5   3   9      344.41      365.37     42.30 o 
  -4   3   9     4513.98     4477.88     51.95 o 
  -3   3   9     5579.23     5711.53    181.02 o 
  -2   3   9      321.31      288.91     27.77 o 
  -1   3   9      275.38      277.61     27.35 o 
   0   3   9     1360.76     1218.17     38.06 o 
   1   3   9      481.66      509.29     31.09 o 
   2   3   9     4147.09     3944.54     52.15 o 
   3   3   9      792.34      778.10     50.96 o 
   4   3   9       19.85       24.36     32.52 o 
   5   3   9       13.10       59.78     31.57 o 
   6   3   9       11.08       68.38     43.77 o 
   7   3   9       10.63       56.63     87.70 o 
   8   3   9      973.54     1021.13    147.08 o 
 -10   4   9       16.91      117.22     94.80 o 
  -9   4   9     1105.71     1220.28     96.25 o 
  -8   4   9      773.81      764.50     77.83 o 
  -7   4   9      784.27      843.94     70.33 o 
  -6   4   9      464.80      490.74     75.66 o 
  -5   4   9     3452.52     3538.47     75.16 o 
  -4   4   9      568.17      542.03     41.28 o 
  -3   4   9     3288.23     3248.92    113.94 o 
  -2   4   9     1452.28     1466.54     41.83 o 
  -1   4   9     2130.77     2133.64     46.64 o 
   0   4   9      462.29      457.06     30.56 o 
   1   4   9    17621.74    18581.62    171.72 o 
   2   4   9      180.95      153.71     28.96 o 
   3   4   9      290.35      295.24     46.75 o 
   4   4   9     5703.86     5817.41    153.55 o 
   5   4   9      778.29      825.56     61.87 o 
   6   4   9        0.96       65.29     41.46 o 
   7   4   9     7935.22     7855.92    171.98 o 
   8   4   9       46.95       78.28    112.97 o 
 -10   5   9      608.80      586.06    138.70 o 
  -9   5   9     2870.04     2892.89    137.83 o 
  -8   5   9       96.39      126.15     70.46 o 
  -7   5   9      744.36      858.42     83.07 o 
  -6   5   9     1583.56     1417.50     87.76 o 
  -5   5   9       86.11       89.24     51.20 o 
  -4   5   9     1301.21     1318.06     42.19 o 
  -3   5   9     3965.94     3965.97    117.05 o 
  -2   5   9      249.60      302.36     40.94 o 
  -1   5   9     4295.10     4345.76     58.80 o 
   0   5   9        6.10       36.76     34.77 o 
   1   5   9      556.74      545.74     39.26 o 
   2   5   9    11420.48    11882.06    159.42 o 
   3   5   9      418.03      391.23     43.76 o 
   4   5   9       51.42      104.47     39.22 o 
   5   5   9      191.46      207.92     52.18 o 
   6   5   9      689.55      674.24     87.45 o 
   7   5   9      169.68      224.06    101.46 o 
   8   5   9      833.31      776.80    163.04 o 
 -10   6   9     1095.82     1550.29    178.20 o 
  -9   6   9      236.63      256.58     80.34 o 
  -8   6   9       28.61      127.54     72.46 o 
  -7   6   9       81.39       31.06     71.02 o 
  -6   6   9       39.80       83.08     55.79 o 
  -5   6   9     4306.94     4324.07     62.48 o 
  -4   6   9     5389.78     5517.01     90.38 o 
  -3   6   9        3.23       21.57     37.93 o 
  -2   6   9     2931.36     2977.04     61.77 o 
  -1   6   9     1249.93     1193.60     54.70 o 
   0   6   9      227.22      207.62     38.69 o 
   1   6   9    10230.55    10955.82    164.81 o 
   2   6   9     5423.26     5458.26    104.03 o 
   3   6   9       30.91       79.69     39.54 o 
   4   6   9     2054.05     2031.04     71.08 o 
   5   6   9      262.96      310.28     51.27 o 
   6   6   9       13.50       61.90     70.34 o 
   7   6   9     2339.93     2077.56    147.27 o 
   8   6   9      595.10      658.59    156.12 o 
 -10   7   9     1740.16     2167.09    166.74 o 
  -9   7   9       91.07       43.10    100.49 o 
  -8   7   9      108.04       53.23     75.57 o 
  -7   7   9      443.19      335.71     87.31 o 
  -6   7   9       36.67      185.22     61.70 o 
  -5   7   9      434.18      438.77     41.37 o 
  -4   7   9    10822.64    11191.06    146.55 o 
  -3   7   9        5.88       90.65     38.90 o 
  -2   7   9      103.87      109.35     33.21 o 
  -1   7   9       24.29      109.15     36.04 o 
   0   7   9       63.13      119.01     38.25 o 
   1   7   9      220.61      252.87     45.19 o 
   2   7   9    13661.66    14141.35    125.06 o 
   3   7   9     1273.02     1201.63     72.18 o 
   4   7   9      149.43      162.13     52.08 o 
   5   7   9     1173.95     1160.45     67.07 o 
   6   7   9     1369.45     1129.19    112.44 o 
   7   7   9        2.00       11.36    108.28 o 
   8   7   9     2390.26     2273.07    202.09 o 
  -9   8   9      256.71      374.19    128.02 o 
  -8   8   9      220.25      199.64     93.44 o 
  -7   8   9     1266.39     1244.84     89.13 o 
  -6   8   9       62.45       74.08     63.03 o 
  -5   8   9       46.81       58.74     41.33 o 
  -4   8   9     5011.96     4932.27    210.43 o 
  -3   8   9     1368.69     1346.57     53.19 o 
  -2   8   9      348.87      336.03     46.34 o 
  -1   8   9     1670.10     1708.66     57.87 o 
   0   8   9     2079.04     2052.30     57.16 o 
   1   8   9     1426.74     1543.72     84.39 o 
   2   8   9     3725.87     3731.10    106.60 o 
   3   8   9      113.00      114.09     48.07 o 
   4   8   9      448.63      532.73     57.59 o 
   5   8   9      840.41      863.78     69.12 o 
   6   8   9      704.66      840.20    134.46 o 
   7   8   9      774.17      621.75    166.70 o 
  -9   9   9      406.20      320.77    139.16 o 
  -8   9   9      133.06      109.21     93.07 o 
  -7   9   9     3846.75     3810.11    112.23 o 
  -6   9   9       37.24       80.70     62.57 o 
  -5   9   9      184.47      162.52     48.62 o 
  -4   9   9     1281.97     1125.08     57.21 o 
  -3   9   9      744.03      640.94     45.83 o 
  -2   9   9      210.84      218.03     42.53 o 
  -1   9   9     4887.76     4687.48     77.71 o 
   0   9   9     1156.95     1123.33     52.71 o 
   1   9   9      504.99      512.80     50.28 o 
   2   9   9       31.17      109.61     50.31 o 
   3   9   9     1216.24     1203.05     65.37 o 
   4   9   9       47.20       75.32     49.02 o 
   5   9   9     2614.73     2717.01     88.82 o 
   6   9   9      559.81      456.37    150.07 o 
   7   9   9      211.23       82.15    129.25 o 
  -9  10   9       35.55       41.08    108.98 o 
  -8  10   9     1292.63     1082.15    119.35 o 
  -7  10   9     1159.50     1182.34     96.51 o 
  -6  10   9      625.81      689.67     92.23 o 
  -5  10   9     1340.91     1295.04     68.92 o 
  -4  10   9       75.87       48.37     45.82 o 
  -3  10   9       17.70       21.86     55.10 o 
  -2  10   9     7787.23     8022.23    101.95 o 
  -1  10   9     2025.73     2054.11     71.33 o 
   0  10   9     2731.73     2594.14     76.75 o 
   1  10   9     4580.83     4653.56    140.42 o 
   2  10   9       99.16      149.34     55.08 o 
   3  10   9      567.28      524.38     67.80 o 
   4  10   9     3512.92     3704.08    120.92 o 
   5  10   9     1242.38     1398.31    105.63 o 
   6  10   9      786.60      828.45    128.07 o 
   7  10   9     1752.60     1774.73    213.37 o 
  -7  11   9      270.12      150.68    116.74 o 
  -6  11   9     1856.07     1860.18     83.57 o 
  -5  11   9      287.13      277.89     53.41 o 
  -4  11   9      558.57      554.95     59.58 o 
  -3  11   9      116.69      139.03     53.75 o 
  -2  11   9      244.93      264.40     49.82 o 
  -1  11   9      110.22      154.28     49.73 o 
   0  11   9     1992.12     1908.46     71.01 o 
   1  11   9       29.61       65.34     55.25 o 
   2  11   9     1379.50     1231.59     72.61 o 
   3  11   9        1.54       43.47     64.55 o 
   4  11   9      196.45      179.19     55.74 o 
   5  11   9      107.77      193.53    110.62 o 
   6  11   9      144.52      181.91    116.55 o 
  -7  12   9      122.40      216.00    209.02 o 
  -6  12   9      136.81      123.78    102.62 o 
  -5  12   9        1.88       17.46     69.86 o 
  -4  12   9      716.59      493.23     71.04 o 
  -3  12   9      740.04      629.05     64.17 o 
  -2  12   9     9251.18     9707.24    172.95 o 
  -1  12   9      204.34      244.24     50.92 o 
   0  12   9      157.58      140.43     65.19 o 
   1  12   9      185.43      195.70     56.96 o 
   2  12   9      753.61      817.74     76.01 o 
   3  12   9      346.98      393.39     70.62 o 
   4  12   9     4556.70     4729.67    138.02 o 
   5  12   9        5.20       95.89    115.10 o 
   6  12   9       22.71      160.30    118.21 o 
  -6  13   9     1097.88     1256.61    173.16 o 
  -5  13   9      475.92      409.76     85.99 o 
  -4  13   9      127.52      160.79     76.94 o 
  -3  13   9       14.03       56.69     71.36 o 
  -2  13   9       87.15      254.07    161.45 o 
  -1  13   9     2758.97     2779.56    102.62 o 
   0  13   9     1455.52     1331.58     89.70 o 
   1  13   9      159.94      186.15     55.25 o 
   2  13   9       67.00      110.20     53.86 o 
   3  13   9      518.16      489.26     87.75 o 
   4  13   9        0.50       56.27     74.01 o 
   5  13   9     1369.32     1561.73    180.91 o 
  -6  14   9       17.45      104.71    126.94 o 
  -5  14   9      518.34      532.88    103.15 o 
  -4  14   9      340.14      236.97     79.37 o 
  -3  14   9        2.04       56.25     80.38 o 
  -2  14   9      699.16      631.10    129.60 o 
  -1  14   9     1838.51     1770.82    164.46 o 
   0  14   9      152.07      161.32     74.43 o 
   1  14   9     1766.45     1791.02    139.83 o 
   2  14   9      124.83      135.84     86.13 o 
   3  14   9      109.48      302.42    131.92 o 
   4  14   9       73.39      150.36     84.67 o 
  -5  15   9       36.45        0.00    131.18 o 
  -4  15   9     1910.90     1827.05    197.53 o 
  -3  15   9       73.58        0.00    130.10 o 
  -2  15   9      402.37      335.98    103.96 o 
  -1  15   9      697.38      535.63     86.05 o 
   0  15   9      458.61      371.58    105.23 o 
   1  15   9       36.45       58.91     90.76 o 
   2  15   9     2295.16     2353.96    177.93 o 
   3  15   9      302.46      330.74    140.30 o 
  -4  16   9     1105.25     1012.24    154.85 o 
  -3  16   9      696.60      422.60    140.42 o 
  -2  16   9      146.71        6.92    109.20 o 
  -1  16   9      235.45      295.76    113.86 o 
   0  16   9        1.22        0.00    142.20 o 
   1  16   9      127.84      150.96    141.56 o 
   2  16   9     1331.10     1628.04    195.53 o 
  -2  17   9        2.15       56.29    124.77 o 
  -1  17   9      317.22      372.73    150.95 o 
   0  17   9       51.74        0.00    120.65 o 
  -8   0  10     4126.17     4821.72    152.43 o 
  -6   0  10       49.30       68.70     56.54 o 
  -4   0  10      571.59      531.59     53.42 o 
  -2   0  10    38941.68    40149.28    382.82 o 
   0   0  10        4.81       45.85     32.91 o 
   2   0  10      907.77      814.53     51.04 o 
   4   0  10    10004.23    11138.58    160.25 o 
   6   0  10       74.49       91.46     64.89 o 
   8   0  10     1228.77     1271.14    160.87 o 
 -10   1  10      104.88      149.99    144.72 o 
  -9   1  10       25.59       15.81     72.00 o 
  -8   1  10     1779.92     1869.31     82.94 o 
  -7   1  10     1263.30     1276.18     73.81 o 
  -6   1  10      107.31      129.27     48.22 o 
  -5   1  10     1000.43     1016.12     53.92 o 
  -4   1  10       11.32       25.49     48.87 o 
  -3   1  10     2157.97     2192.36     39.56 o 
  -2   1  10     7924.41     8034.41    177.21 o 
  -1   1  10       19.82       27.11     33.10 o 
   0   1  10      192.90      150.17     31.53 o 
   1   1  10     2095.54     1992.75     41.56 o 
   2   1  10     1114.56     1081.41     37.83 o 
   3   1  10     3126.88     3148.37     56.55 o 
   4   1  10     3753.36     3637.11     66.34 o 
   5   1  10       48.56       65.40     35.08 o 
   6   1  10     1453.69     1381.05     92.85 o 
   7   1  10      411.40      415.88     83.96 o 
   8   1  10      285.74      351.64     87.46 o 
 -10   2  10      184.03      180.00    118.83 o 
  -9   2  10      118.34      116.72     69.24 o 
  -8   2  10     1003.36      902.70     67.63 o 
  -7   2  10     5846.76     6014.76     90.88 o 
  -6   2  10        8.74       86.84     46.93 o 
  -5   2  10     3841.71     3845.58     69.77 o 
  -4   2  10      216.97      236.16     38.64 o 
  -3   2  10       18.33       37.44     26.23 o 
  -2   2  10     4416.01     4384.80     63.69 o 
  -1   2  10      924.62      904.28     30.23 o 
   0   2  10       61.54       53.36     26.10 o 
   1   2  10     4905.04     5005.77     62.31 o 
   2   2  10      895.78      914.82     56.03 o 
   3   2  10      341.60      308.42     33.47 o 
   4   2  10     1628.37     1660.06     58.92 o 
   5   2  10      246.32      313.57     45.87 o 
   6   2  10        8.38       60.76     48.01 o 
   7   2  10     1268.66     1149.57     85.96 o 
   8   2  10      526.81      272.19    136.60 o 
 -10   3  10      256.24      108.04    116.14 o 
  -9   3  10       63.20      111.17     77.64 o 
  -8   3  10       21.57       81.00     56.58 o 
  -7   3  10     1636.78     1490.96     77.82 o 
  -6   3  10     2316.03     2351.47     87.65 o 
  -5   3  10     1263.48     1259.36     62.80 o 
  -4   3  10     1428.87     1380.07     40.17 o 
  -3   3  10     4658.58     4683.34    113.08 o 
  -2   3  10      225.20      235.27     28.30 o 
  -1   3  10       27.33       42.01     22.63 o 
   0   3  10    15013.10    15105.68    178.23 o 
   1   3  10     3314.87     3227.38     49.48 o 
   2   3  10      491.76      523.54     42.69 o 
   3   3  10     8669.66     8521.34     94.21 o 
   4   3  10       59.48       98.12     39.23 o 
   5   3  10      213.83      161.92     53.76 o 
   6   3  10     3308.44     3418.83     88.84 o 
   7   3  10      766.07      813.46    141.92 o 
   8   3  10      298.85      348.71    172.39 o 
 -10   4  10     1078.20     1215.36    218.61 o 
  -9   4  10       26.65      119.91     86.02 o 
  -8   4  10      212.46      208.27     85.74 o 
  -7   4  10     1505.97     1471.02    101.07 o 
  -6   4  10      128.03      153.06     57.47 o 
  -5   4  10      330.24      303.10     53.49 o 
  -4   4  10     4895.77     5019.20    151.71 o 
  -3   4  10        0.87       32.39     45.42 o 
  -2   4  10     5917.04     5761.67     79.37 o 
  -1   4  10      631.98      664.60     34.32 o 
   0   4  10       19.48       65.63     32.98 o 
   1   4  10     1523.22     1480.68     76.70 o 
   2   4  10     1960.84     2001.85     60.55 o 
   3   4  10       18.74       61.32     35.92 o 
   4   4  10     1972.35     2118.95     68.88 o 
   5   4  10      672.56      656.61     63.32 o 
   6   4  10       45.23      105.11     52.84 o 
   7   4  10        1.73       78.67    110.82 o 
   8   4  10       11.49      145.09    122.74 o 
 -10   5  10      186.36      280.44    136.90 o 
  -9   5  10      492.16      401.08    113.15 o 
  -8   5  10      621.34      607.10     92.58 o 
  -7   5  10       58.07       79.09     59.85 o 
  -6   5  10     4019.01     3892.57    101.15 o 
  -5   5  10     1161.38     1087.71     78.31 o 
  -4   5  10     1492.86     1565.04     53.05 o 
  -3   5  10      229.73      261.08     46.74 o 
  -2   5  10     3303.06     3332.11     55.86 o 
  -1   5  10       24.70       76.24     39.08 o 
   0   5  10    11651.66    11970.32    167.01 o 
   1   5  10      622.97      575.49     48.87 o 
   2   5  10      225.53      255.88     42.24 o 
   3   5  10      413.11      381.38     55.32 o 
   4   5  10     1475.30     1587.59     75.07 o 
   5   5  10      135.55      196.99     58.01 o 
   6   5  10     9808.86    10338.32    121.46 o 
   7   5  10      200.53      178.27    121.10 o 
   8   5  10        0.21      240.61    154.98 o 
 -10   6  10      815.01      830.13    142.43 o 
  -9   6  10       96.02      208.30    110.05 o 
  -8   6  10       10.80       41.04     82.24 o 
  -7   6  10      250.92      408.25     98.18 o 
  -6   6  10       30.18      101.31     67.93 o 
  -5   6  10     9511.96     9592.87    205.81 o 
  -4   6  10     3563.83     3535.06     75.33 o 
  -3   6  10      237.84      240.88     41.71 o 
  -2   6  10      309.32      339.50     39.80 o 
  -1   6  10       13.54       46.25     36.71 o 
   0   6  10       21.97        8.50     36.69 o 
   1   6  10     5029.99     5200.25     77.68 o 
   2   6  10     1822.42     1820.42     54.59 o 
   3   6  10      551.88      568.59     57.55 o 
   4   6  10      182.81      247.96     56.60 o 
   5   6  10      545.83      530.50     88.22 o 
   6   6  10       53.53       41.79     80.64 o 
   7   6  10     3231.04     2921.00    207.12 o 
  -9   7  10      125.73      135.70    134.56 o 
  -8   7  10      191.42      173.00     92.63 o 
  -7   7  10        6.62       37.38     70.66 o 
  -6   7  10      351.38      292.68     68.66 o 
  -5   7  10     4194.88     4395.32     79.02 o 
  -4   7  10       15.82       91.97     39.55 o 
  -3   7  10       74.66       75.69     34.78 o 
  -2   7  10       60.89       82.44     41.04 o 
  -1   7  10      106.41      159.99     44.22 o 
   0   7  10      521.78      523.58     42.28 o 
   1   7  10     4852.65     5042.92    125.51 o 
   2   7  10       25.25       70.09     39.92 o 
   3   7  10     1316.23     1196.73     62.25 o 
   4   7  10       46.32      108.90     47.20 o 
   5   7  10      166.54       84.07     47.30 o 
   6   7  10      288.53      296.73     92.19 o 
   7   7  10     1626.83     1666.53    198.72 o 
  -9   8  10       10.52       56.67    136.35 o 
  -8   8  10     1037.80     1047.42    119.45 o 
  -7   8  10        9.52       77.79     81.31 o 
  -6   8  10      424.52      414.19     87.38 o 
  -5   8  10     3975.92     3951.82     75.89 o 
  -4   8  10        5.73       80.55     41.52 o 
  -3   8  10       16.00       81.19     39.59 o 
  -2   8  10     4576.96     4596.36     76.55 o 
  -1   8  10        7.25       70.89     44.71 o 
   0   8  10       20.78       88.56     44.78 o 
   1   8  10     8842.30     9366.54    100.49 o 
   2   8  10        3.08       50.18     48.72 o 
   3   8  10       25.69       79.95     46.88 o 
   4   8  10     5554.35     5677.70    120.03 o 
   5   8  10      391.33      226.12     57.05 o 
   6   8  10       59.54       95.96     96.92 o 
   7   8  10     2086.59     2525.47    188.13 o 
  -9   9  10      273.96       90.62    139.13 o 
  -8   9  10     1363.12     1545.26    177.50 o 
  -7   9  10      726.62      708.18     99.62 o 
  -6   9  10        6.00       17.89     74.72 o 
  -5   9  10      346.32      275.71     47.24 o 
  -4   9  10       35.10       67.02     50.25 o 
  -3   9  10      744.78      654.63     57.54 o 
  -2   9  10     3676.13     3759.46     97.13 o 
  -1   9  10     1178.09     1151.24     59.15 o 
   0   9  10     4834.89     4841.43     84.72 o 
   1   9  10      724.28      847.38     64.72 o 
   2   9  10       54.28       65.74     49.17 o 
   3   9  10      142.60      152.91     55.20 o 
   4   9  10     2096.92     2066.07     82.93 o 
   5   9  10      655.82      641.79     79.94 o 
   6   9  10     2721.85     2991.17    230.98 o 
  -8  10  10      653.16      765.95    139.04 o 
  -7  10  10      871.49      728.67     90.52 o 
  -6  10  10        9.14       74.73     70.30 o 
  -5  10  10       80.12       99.83     49.95 o 
  -4  10  10      802.48      848.70     59.75 o 
  -3  10  10      651.06      685.77     63.81 o 
  -2  10  10     1634.51     1692.67     71.32 o 
  -1  10  10     1892.55     1992.65     76.20 o 
   0  10  10        1.26       88.67     46.07 o 
   1  10  10      136.39      164.42     54.21 o 
   2  10  10      429.77      590.93     84.81 o 
   3  10  10      246.45      271.27     60.24 o 
   4  10  10     2996.56     3052.52    158.49 o 
   5  10  10      351.14      295.89     77.10 o 
   6  10  10        1.98      129.39    158.88 o 
  -8  11  10        4.36      232.15    132.41 o 
  -7  11  10      581.70      596.61    132.16 o 
  -6  11  10      107.13      157.62     74.40 o 
  -5  11  10      554.69      555.12     68.11 o 
  -4  11  10       40.90       86.95     75.07 o 
  -3  11  10     3867.43     3974.13     86.52 o 
  -2  11  10      395.20      366.06     56.97 o 
  -1  11  10     2784.66     2684.38     84.88 o 
   0  11  10      277.00      324.10     67.42 o 
   1  11  10      533.82      602.59     64.87 o 
   2  11  10      342.04      490.11     87.75 o 
   3  11  10     5255.33     5287.50    178.10 o 
   4  11  10      352.31      320.10     65.61 o 
   5  11  10      547.82      520.66    149.93 o 
  -6  12  10      309.39      264.40    101.71 o 
  -5  12  10      724.75      589.85     76.89 o 
  -4  12  10        0.68       98.13     67.64 o 
  -3  12  10        2.42       60.00     74.59 o 
  -2  12  10      941.01      956.98     82.49 o 
  -1  12  10     3788.75     3801.64    102.25 o 
   0  12  10      199.83      212.95     56.42 o 
   1  12  10      357.55      314.00     58.19 o 
   2  12  10       52.04       58.92     55.00 o 
   3  12  10       26.00       92.84     59.18 o 
   4  12  10      997.03      950.94    125.47 o 
   5  12  10      239.32      361.72    122.71 o 
  -6  13  10        2.63       26.71    117.29 o 
  -5  13  10      108.74      140.13     85.19 o 
  -4  13  10       84.52       89.37     73.23 o 
  -3  13  10     2039.44     1764.35    102.97 o 
  -2  13  10     1341.62     1404.11    104.47 o 
  -1  13  10      202.01      195.69     63.50 o 
   0  13  10     1042.62     1058.18     79.50 o 
   1  13  10       63.26      151.64     61.02 o 
   2  13  10      280.74      233.98     67.80 o 
   3  13  10     2527.99     2688.26    120.49 o 
   4  13  10      817.31      968.62    143.38 o 
  -6  14  10       55.72        0.00    111.02 o 
  -5  14  10      214.85       14.40    130.41 o 
  -4  14  10      393.13      398.53    155.71 o 
  -3  14  10      612.52      468.52    141.02 o 
  -2  14  10     2176.04     2035.63    112.76 o 
  -1  14  10     1013.44      774.81    108.74 o 
   0  14  10       25.99       35.34     86.91 o 
   1  14  10     1016.31     1100.06    314.52 o 
   2  14  10        9.34       84.97     79.63 o 
   3  14  10      260.84      334.25     89.65 o 
  -5  15  10      568.41      349.77    112.72 o 
  -4  15  10      119.59        0.00    110.98 o 
  -3  15  10        4.32        0.00    113.53 o 
  -2  15  10      630.79      774.80    178.17 o 
  -1  15  10       55.13       82.59    103.30 o 
   0  15  10      307.53      226.92    128.82 o 
   1  15  10      940.30      991.65    164.56 o 
   2  15  10      222.33      168.74    131.38 o 
  -3  16  10      193.55       20.78    149.62 o 
  -2  16  10       26.09        0.00    120.84 o 
  -1  16  10        1.72       18.29    118.85 o 
   0  16  10      272.35      211.62    161.59 o 
  -9   0  11     1675.70     1724.66    129.59 o 
  -7   0  11      768.77      752.62     85.03 o 
  -5   0  11      143.93      275.17     88.00 o 
  -3   0  11     5832.96     6241.62     93.19 o 
  -1   0  11      846.39      675.73     75.42 o 
   1   0  11       21.38       35.15     43.51 o 
   3   0  11     5766.50     5903.06    102.41 o 
   5   0  11     1522.25     1594.14    128.26 o 
   7   0  11      367.99      405.35    119.86 o 
 -10   1  11        6.79       68.93     99.51 o 
  -9   1  11     3992.90     3838.58    149.19 o 
  -8   1  11      398.21      385.68     67.78 o 
  -7   1  11       12.85       79.25     52.61 o 
  -6   1  11      609.46      556.99     63.98 o 
  -5   1  11      807.18      820.55     56.71 o 
  -4   1  11        2.09       59.40     44.88 o 
  -3   1  11     4400.20     4620.79     63.14 o 
  -2   1  11     1602.21     1724.33     49.11 o 
  -1   1  11      457.65      372.80     33.62 o 
   0   1  11     3536.44     3371.84     64.31 o 
   1   1  11       33.82       46.98     28.48 o 
   2   1  11       44.52       75.69     31.21 o 
   3   1  11    11813.84    11968.17    168.09 o 
   4   1  11      313.19      333.85     63.11 o 
   5   1  11       18.45       71.80     42.79 o 
   6   1  11      906.51      990.69     88.93 o 
   7   1  11      315.64      337.93     94.74 o 
 -10   2  11        3.43       93.80     89.67 o 
  -9   2  11      244.16      279.26     81.66 o 
  -8   2  11      109.42      201.13     75.70 o 
  -7   2  11     1007.27      851.42     94.52 o 
  -6   2  11     1428.45     1373.14     75.96 o 
  -5   2  11       11.60      101.75     50.80 o 
  -4   2  11     4913.81     4881.00     82.14 o 
  -3   2  11      556.49      526.94     29.92 o 
  -2   2  11      781.30      797.81     36.29 o 
  -1   2  11      913.53      789.37     44.93 o 
   0   2  11     4214.05     4217.19     55.75 o 
   1   2  11     1363.65     1261.16     67.74 o 
   2   2  11     4997.90     5039.71    105.19 o 
   3   2  11      822.26      737.65     50.32 o 
   4   2  11      206.55      146.85     50.86 o 
   5   2  11      227.26      223.74     45.41 o 
   6   2  11     1255.29     1229.95     81.79 o 
   7   2  11      214.15      183.79     93.27 o 
 -10   3  11       39.50      137.13     89.29 o 
  -9   3  11       10.85       45.52     78.15 o 
  -8   3  11     1383.68     1477.32    157.00 o 
  -7   3  11        2.12       63.02     57.11 o 
  -6   3  11      763.49      694.92     73.81 o 
  -5   3  11     2136.31     2066.51     82.59 o 
  -4   3  11      125.78      134.27     41.98 o 
  -3   3  11      337.03      301.69     37.60 o 
  -2   3  11     5087.70     5077.80    172.24 o 
  -1   3  11      367.06      363.79     54.65 o 
   0   3  11     5831.77     5705.84     67.87 o 
   1   3  11     3510.73     3402.41     63.59 o 
   2   3  11       18.32      101.76     51.49 o 
   3   3  11       56.16       47.64     44.83 o 
   4   3  11      903.19      832.97     61.47 o 
   5   3  11        0.64       85.84     53.86 o 
   6   3  11     1037.83     1090.95     94.57 o 
   7   3  11      372.56      283.11    140.13 o 
 -10   4  11       42.71      150.57     99.03 o 
  -9   4  11      237.98      251.26     86.36 o 
  -8   4  11      195.92      115.85     78.77 o 
  -7   4  11      802.62      814.25     86.33 o 
  -6   4  11       19.30       45.84     57.01 o 
  -5   4  11     1423.67     1480.22     87.54 o 
  -4   4  11     2697.63     2726.02     99.23 o 
  -3   4  11     1786.50     1794.69     91.43 o 
  -2   4  11      416.91      325.47     53.31 o 
  -1   4  11     3187.73     3454.55     71.09 o 
   0   4  11      471.79      407.78     41.73 o 
   1   4  11     2954.17     2932.13     62.49 o 
   2   4  11     1570.00     1607.12     59.34 o 
   3   4  11     1472.91     1618.13    105.35 o 
   4   4  11        1.21       57.07     44.93 o 
   5   4  11     6719.27     6933.02    108.29 o 
   6   4  11      113.33      138.70     55.94 o 
   7   4  11      171.69      129.87    125.31 o 
  -9   5  11      303.65      390.28    100.01 o 
  -8   5  11       80.39       81.91     75.84 o 
  -7   5  11        7.48       25.42     59.24 o 
  -6   5  11     1505.52     1430.11     95.03 o 
  -5   5  11     6525.70     6631.91    151.86 o 
  -4   5  11      240.53      250.35     57.48 o 
  -3   5  11     1188.07     1197.09     64.02 o 
  -2   5  11      538.23      483.74     50.44 o 
  -1   5  11        5.35       63.83     41.75 o 
   0   5  11     1238.10     1263.06     54.62 o 
   1   5  11     3967.07     4048.14     73.41 o 
   2   5  11       86.62       97.99     45.49 o 
   3   5  11     2742.46     2668.29     87.86 o 
   4   5  11      247.89      258.37     65.28 o 
   5   5  11       12.74       52.78     54.50 o 
   6   5  11     1026.89      944.61     72.22 o 
   7   5  11      351.14      395.27    171.10 o 
  -9   6  11       26.50      156.05    114.43 o 
  -8   6  11       15.80       33.88     71.97 o 
  -7   6  11      313.27      340.59     68.90 o 
  -6   6  11     2042.94     2083.21    113.29 o 
  -5   6  11     1446.73     1477.25     93.29 o 
  -4   6  11      112.17      137.70     39.32 o 
  -3   6  11      190.08      223.15     50.21 o 
  -2   6  11       67.91      111.89     46.25 o 
  -1   6  11     3441.05     3505.77     78.42 o 
   0   6  11     4060.26     4150.44     74.32 o 
   1   6  11       26.54       67.49     42.77 o 
   2   6  11      847.58      780.74     58.42 o 
   3   6  11      464.18      474.29     48.80 o 
   4   6  11       12.77       45.19     48.54 o 
   5   6  11     2913.92     2800.48     88.07 o 
   6   6  11     1161.66      955.06    120.99 o 
   7   6  11       48.68      110.10    135.86 o 
  -9   7  11       50.41      126.05    111.93 o 
  -8   7  11      529.08      545.44    143.28 o 
  -7   7  11       52.70      134.84     89.90 o 
  -6   7  11     5989.73     6120.46    145.94 o 
  -5   7  11      656.49      656.76     62.82 o 
  -4   7  11       24.26       90.78     53.13 o 
  -3   7  11      258.71      254.29     46.71 o 
  -2   7  11      364.54      373.53     48.86 o 
  -1   7  11      954.74      887.83     57.53 o 
   0   7  11     9796.00    10085.48    111.11 o 
   1   7  11       44.19       50.68     41.37 o 
   2   7  11       18.72       25.49     52.64 o 
   3   7  11      223.38      148.17     50.38 o 
   4   7  11       32.34       98.96     56.42 o 
   5   7  11      108.05      257.72     55.89 o 
   6   7  11     4152.64     3825.79    242.58 o 
  -9   8  11      309.79      329.21    143.48 o 
  -8   8  11        8.63       93.70    134.30 o 
  -7   8  11      108.41       84.75     94.03 o 
  -6   8  11     1098.61      890.28     81.15 o 
  -5   8  11       21.39       77.88     44.44 o 
  -4   8  11      384.46      338.80     56.63 o 
  -3   8  11     1937.36     1992.69     66.51 o 
  -2   8  11       95.90      214.47     51.23 o 
  -1   8  11       13.02       76.01     47.39 o 
   0   8  11     3369.05     3454.40     84.97 o 
   1   8  11     1056.23      890.51     60.21 o 
   2   8  11      187.65      211.33     47.37 o 
   3   8  11     1338.14     1287.60    101.07 o 
   4   8  11      710.36      787.70     80.86 o 
   5   8  11      306.89      337.08     62.14 o 
   6   8  11     1228.55     1354.62    205.70 o 
  -8   9  11       13.29       19.94    138.57 o 
  -7   9  11       84.49      207.37    116.98 o 
  -6   9  11      847.29      651.58    121.94 o 
  -5   9  11      710.88      655.99     76.13 o 
  -4   9  11       56.18      130.75     56.69 o 
  -3   9  11     6971.32     7197.86    168.72 o 
  -2   9  11      154.48      156.88     49.03 o 
  -1   9  11       63.97       98.46     45.73 o 
   0   9  11     1965.22     1962.56    114.00 o 
   1   9  11     1104.94     1135.20     65.82 o 
   2   9  11       73.63       65.96     61.02 o 
   3   9  11     4388.49     4618.01    102.46 o 
   4   9  11      173.96      125.64     59.55 o 
   5   9  11      110.14      150.08     82.68 o 
   6   9  11      813.87      851.23    163.48 o 
  -8  10  11      749.64      925.20    160.38 o 
  -7  10  11        2.76       89.29    100.28 o 
  -6  10  11      242.55      237.78     67.17 o 
  -5  10  11       60.73       71.41     52.06 o 
  -4  10  11     1495.48     1602.77     81.51 o 
  -3  10  11     1257.43     1357.69     78.93 o 
  -2  10  11      578.79      586.56     65.82 o 
  -1  10  11     1092.59      920.43     64.59 o 
   0  10  11       88.17      126.49     65.22 o 
   1  10  11      172.13      204.71     57.88 o 
   2  10  11     3339.82     3440.69    133.79 o 
   3  10  11     1134.51     1186.01     83.21 o 
   4  10  11      956.66      814.77     80.81 o 
   5  10  11     1328.96     1409.73    114.85 o 
  -7  11  11       33.81        3.79    100.22 o 
  -6  11  11      363.51      343.02    110.22 o 
  -5  11  11      177.79      152.09     56.05 o 
  -4  11  11      124.20      166.98     64.52 o 
  -3  11  11      981.21      951.95     68.88 o 
  -2  11  11     2919.09     2989.99    216.12 o 
  -1  11  11      775.84      776.97     64.92 o 
   0  11  11      308.51      393.18     70.78 o 
   1  11  11      336.08      357.38     71.21 o 
   2  11  11        1.93        6.15     59.80 o 
   3  11  11      419.57      376.24     75.35 o 
   4  11  11      885.83      748.67    116.94 o 
   5  11  11      115.84      205.54     89.17 o 
  -6  12  11      372.73      387.45    128.63 o 
  -5  12  11      329.30      236.94     76.39 o 
  -4  12  11      567.22      470.81     62.58 o 
  -3  12  11      179.85      209.57     64.35 o 
  -2  12  11      688.28      576.35     62.34 o 
  -1  12  11        5.22       69.86     56.24 o 
   0  12  11      661.52      644.62     78.07 o 
   1  12  11      515.50      553.40     77.26 o 
   2  12  11     5557.48     5776.22    249.85 o 
   3  12  11      196.39      231.31     84.22 o 
   4  12  11      148.55      100.05     75.68 o 
  -6  13  11        2.90        0.00     99.37 o 
  -5  13  11      143.59       58.57    121.67 o 
  -4  13  11       28.73       69.87    105.58 o 
  -3  13  11     2367.29     2232.58    102.39 o 
  -2  13  11     1703.94     1945.36    151.73 o 
  -1  13  11      428.16      396.88     64.18 o 
   0  13  11        7.49      128.95     63.87 o 
   1  13  11      250.46      277.86    107.77 o 
   2  13  11      227.30      329.69    155.96 o 
   3  13  11     2452.68     2750.33    155.54 o 
  -5  14  11       32.32        0.00    112.43 o 
  -4  14  11        6.38       22.94    106.26 o 
  -3  14  11      860.21      646.32    130.84 o 
  -2  14  11       30.23      119.79    108.09 o 
  -1  14  11      191.26      340.98    129.92 o 
   0  14  11      118.37      242.44    124.84 o 
   1  14  11      234.52      291.99     95.29 o 
   2  14  11      621.43      774.06    203.15 o 
  -3  15  11     2194.42     2249.22    191.90 o 
  -2  15  11        1.01      114.30    136.90 o 
  -1  15  11      150.96      263.94    175.91 o 
   0  15  11     2430.06     2475.62    217.02 o 
   1  15  11      156.03      206.35    144.34 o 
 -10   0  12     1078.53      938.06    209.46 o 
  -8   0  12      277.12      394.76    158.69 o 
  -6   0  12      440.13      407.04     98.51 o 
  -4   0  12     8258.04     8317.51    215.61 o 
  -2   0  12        1.21       24.62     42.14 o 
   0   0  12      823.78      704.93     58.90 o 
   2   0  12    13623.64    13608.33    442.27 o 
   4   0  12      370.12      361.11    105.11 o 
   6   0  12       29.18       82.37    108.22 o 
 -10   1  12      453.90      395.32    115.79 o 
  -9   1  12      202.13      188.03     75.70 o 
  -8   1  12     2046.01     2021.03    126.43 o 
  -7   1  12      447.95      507.88     93.25 o 
  -6   1  12       45.74      136.18     67.91 o 
  -5   1  12       41.32       66.21     59.37 o 
  -4   1  12     2384.73     2436.26     92.40 o 
  -3   1  12     2098.25     2027.05     60.14 o 
  -2   1  12       27.52       93.29     33.66 o 
  -1   1  12     1097.77     1107.09     50.06 o 
   0   1  12       23.62       12.86     18.03 o 
   1   1  12      998.61      963.04     59.89 o 
   2   1  12     3324.44     3341.50    103.48 o 
   3   1  12      179.00      187.43     57.45 o 
   4   1  12       10.28       98.21     52.37 o 
   5   1  12      681.28      701.58     83.68 o 
   6   1  12        6.22       45.75     66.22 o 
   7   1  12      680.17      691.19    114.12 o 
  -9   2  12     1679.52     1904.43    135.09 o 
  -8   2  12       16.43       69.43     74.59 o 
  -7   2  12     1235.44     1086.77    124.73 o 
  -6   2  12      277.43      271.39     57.77 o 
  -5   2  12      278.84      293.56     64.74 o 
  -4   2  12     1130.33     1042.42     65.22 o 
  -3   2  12     7834.39     7881.32    254.96 o 
  -2   2  12        0.07       43.58     31.43 o 
  -1   2  12     5016.21     5177.49    125.90 o 
   0   2  12      251.44      202.13     45.92 o 
   1   2  12        0.53       49.87     33.08 o 
   2   2  12     3193.84     3186.53     83.07 o 
   3   2  12     2268.62     2220.10     80.88 o 
   4   2  12        0.24       39.99     60.02 o 
   5   2  12     3045.55     3005.01    103.71 o 
   6   2  12      220.78      288.21    164.15 o 
   7   2  12       31.87       28.36    151.50 o 
  -9   3  12      243.65      168.60    108.82 o 
  -8   3  12      683.02      631.20    107.53 o 
  -7   3  12      585.43      602.48     91.60 o 
  -6   3  12     1107.02      917.34    100.04 o 
  -5   3  12       69.45       71.97     59.84 o 
  -4   3  12      110.70      124.03     33.71 o 
  -3   3  12     4197.86     4295.56     77.14 o 
  -2   3  12     2016.44     1850.70     55.92 o 
  -1   3  12     1522.65     1467.91     60.20 o 
   0   3  12     1528.18     1472.52     83.74 o 
   1   3  12     2368.40     2356.55     76.61 o 
   2   3  12      213.94      236.37     53.64 o 
   3   3  12      515.25      498.19     52.08 o 
   4   3  12     1527.99     1466.23     76.45 o 
   5   3  12     1090.09     1194.55     82.34 o 
   6   3  12     1341.06     1336.65    120.29 o 
  -9   4  12      209.64      214.09     97.03 o 
  -8   4  12       21.57       52.14     80.21 o 
  -7   4  12      262.92      245.81     66.09 o 
  -6   4  12     4175.19     4198.59    118.46 o 
  -5   4  12      139.95      171.38     56.75 o 
  -4   4  12      758.79      742.39     48.52 o 
  -3   4  12     2924.37     2869.82     63.83 o 
  -2   4  12        1.74       29.92     44.79 o 
  -1   4  12       44.17       84.31     47.87 o 
   0   4  12     5673.06     5678.39    130.18 o 
   1   4  12       76.02      108.69     43.67 o 
   2   4  12     1412.28     1314.15     72.30 o 
   3   4  12     1000.70      985.55     63.28 o 
   4   4  12       69.47       72.84     49.81 o 
   5   4  12      163.11      152.73     58.73 o 
   6   4  12     1439.24     1283.94     81.59 o 
  -9   5  12       63.73       17.04     92.73 o 
  -8   5  12       85.59      129.08     74.79 o 
  -7   5  12      336.56      341.95     67.81 o 
  -6   5  12      730.10      638.58     83.27 o 
  -5   5  12     1232.75     1118.68    104.01 o 
  -4   5  12      986.82      995.17     58.35 o 
  -3   5  12        0.97       41.26     47.58 o 
  -2   5  12     2555.30     2379.73     90.23 o 
  -1   5  12      698.47      718.95     56.08 o 
   0   5  12     2018.39     2032.26     71.18 o 
   1   5  12      132.99       98.10     39.44 o 
   2   5  12     1498.84     1555.54     71.64 o 
   3   5  12        5.33       35.69     47.79 o 
   4   5  12     3922.14     4023.34    136.93 o 
   5   5  12      330.95      353.98     67.57 o 
   6   5  12      416.02      537.06    101.92 o 
  -9   6  12      530.09      474.21    120.84 o 
  -8   6  12       25.53      142.80    138.55 o 
  -7   6  12     1106.08     1052.03    109.68 o 
  -6   6  12     1810.15     1706.96    102.90 o 
  -5   6  12      804.05      723.89     97.17 o 
  -4   6  12       16.92       16.77     64.31 o 
  -3   6  12      447.84      411.82     58.73 o 
  -2   6  12      130.58      150.99     47.28 o 
  -1   6  12     9403.71    10011.98    214.20 o 
   0   6  12     2648.79     2594.59     73.55 o 
   1   6  12      149.10       98.18     43.04 o 
   2   6  12      758.87      672.51     62.75 o 
   3   6  12      165.71      273.82     64.32 o 
   4   6  12      230.25      201.50     55.17 o 
   5   6  12     5087.32     5015.06    105.92 o 
   6   6  12      470.78      577.52     91.19 o 
  -8   7  12       14.15        0.28     36.30 o 
  -7   7  12      962.40      895.93    107.04 o 
  -6   7  12        4.11       95.12     83.37 o 
  -5   7  12      903.83      784.35     71.07 o 
  -4   7  12      288.18      253.09     71.18 o 
  -3   7  12      268.17      336.70     63.96 o 
  -2   7  12      782.35      735.79     54.14 o 
  -1   7  12     3285.94     3350.67     74.55 o 
   0   7  12        1.80       36.21     60.71 o 
   1   7  12       60.36       68.26     49.35 o 
   2   7  12       65.80       43.32     68.87 o 
   3   7  12       57.01       53.18     56.65 o 
   4   7  12      592.76      699.91     70.74 o 
   5   7  12     1998.64     1866.51    197.88 o 
   6   7  12      207.20      144.57    186.16 o 
  -8   8  12       37.31      169.06    147.58 o 
  -7   8  12     2102.58     2094.48    150.90 o 
  -6   8  12      365.88      382.19     70.64 o 
  -5   8  12       10.53       25.98     49.96 o 
  -4   8  12     2186.30     2121.21    105.97 o 
  -3   8  12      415.21      493.72     62.06 o 
  -2   8  12      604.60      513.09     67.52 o 
  -1   8  12     6832.55     7249.96    200.51 o 
   0   8  12      346.74      348.53     52.53 o 
   1   8  12       54.63      139.25     52.28 o 
   2   8  12     2376.92     2341.56     80.52 o 
   3   8  12       35.71      100.68     67.69 o 
   4   8  12      192.08      150.97     60.52 o 
   5   8  12     3687.57     4041.46    138.85 o 
  -8   9  12       15.59       37.99    147.65 o 
  -7   9  12        0.45       79.79    100.39 o 
  -6   9  12      127.73      199.55     69.47 o 
  -5   9  12      312.43      325.26     54.88 o 
  -4   9  12     1823.81     2027.40    148.56 o 
  -3   9  12      974.88     1110.05     83.84 o 
  -2   9  12       60.39      105.25     51.08 o 
  -1   9  12      227.96      224.77     61.96 o 
   0   9  12      387.11      275.85     53.21 o 
   1   9  12      458.30      423.10     68.00 o 
   2   9  12     1783.30     1782.25     82.83 o 
   3   9  12      998.71      940.88     73.08 o 
   4   9  12      826.84      818.37     92.27 o 
   5   9  12      153.82      309.10    105.23 o 
  -7  10  12      331.10      262.18    160.59 o 
  -6  10  12     1363.59     1275.24    122.06 o 
  -5  10  12      317.94      221.37     63.07 o 
  -4  10  12     2053.22     2227.77     89.99 o 
  -3  10  12     1393.07     1456.57    124.56 o 
  -2  10  12        0.93       90.83     53.47 o 
  -1  10  12      140.21      140.01     54.83 o 
   0  10  12     1006.31     1055.04    101.73 o 
   1  10  12      226.11      276.39     57.48 o 
   2  10  12     2348.20     2429.63     93.26 o 
   3  10  12     1215.61     1064.69    196.92 o 
   4  10  12       74.62      115.85     75.94 o 
  -7  11  12      120.44       54.05    143.34 o 
  -6  11  12       62.21       46.78    111.81 o 
  -5  11  12      344.26      275.58     69.85 o 
  -4  11  12        0.42       50.82     68.32 o 
  -3  11  12     1808.67     1718.33    128.01 o 
  -2  11  12       41.66      116.60     59.26 o 
  -1  11  12      616.01      540.94     70.59 o 
   0  11  12       66.97      135.35     64.37 o 
   1  11  12     3006.25     3001.13     99.41 o 
   2  11  12      184.12      130.40    116.74 o 
   3  11  12     1640.70     1434.22     92.08 o 
   4  11  12      429.61      504.80     94.85 o 
  -6  12  12        1.91       20.93    110.82 o 
  -5  12  12       92.63      159.48    129.10 o 
  -4  12  12        8.92       97.46     93.60 o 
  -3  12  12     2985.05     3143.21    129.87 o 
  -2  12  12      506.91      493.48     64.14 o 
  -1  12  12     1240.36     1267.66     92.99 o 
   0  12  12       38.70      149.26     76.56 o 
   1  12  12      136.14      198.16     69.27 o 
   2  12  12      347.39      338.00    100.54 o 
   3  12  12     1671.56     1639.54    122.39 o 
  -5  13  12      526.29      496.73    148.28 o 
  -4  13  12     1173.88     1190.34    113.91 o 
  -3  13  12        3.20        4.86     78.67 o 
  -2  13  12        4.15       89.95     79.17 o 
  -1  13  12       21.34       89.18     74.44 o 
   0  13  12      148.86      154.69     79.07 o 
   1  13  12     1535.55     1644.73    119.91 o 
   2  13  12      764.44      647.25    100.20 o 
  -3  14  12       77.20       53.88    111.77 o 
  -2  14  12       37.52       27.17    113.09 o 
  -1  14  12      745.94      830.66    130.62 o 
   0  14  12      301.25      375.36     91.60 o 
  -9   0  13     1640.55     1637.19    177.15 o 
  -7   0  13       38.78      152.23     93.07 o 
  -5   0  13     1638.23     1890.24    117.90 o 
  -3   0  13     1116.21     1147.37     72.65 o 
  -1   0  13      398.46      326.94     44.59 o 
   1   0  13     3022.02     2951.42     85.36 o 
   3   0  13       34.08       78.59     58.64 o 
   5   0  13       19.12      141.64    103.02 o 
  -9   1  13       78.96       90.55    100.16 o 
  -8   1  13      172.87      225.83     85.62 o 
  -7   1  13      121.38      100.70     68.88 o 
  -6   1  13       16.28       49.36     64.06 o 
  -5   1  13     6727.76     7083.21    136.99 o 
  -4   1  13     1696.51     1680.01     85.35 o 
  -3   1  13       14.20        0.00     35.44 o 
  -2   1  13     1089.42     1120.30     53.02 o 
  -1   1  13      795.56      763.87     51.75 o 
   0   1  13       51.84       24.72     38.11 o 
   1   1  13     9551.20     9897.72     88.08 o 
   2   1  13     1638.88     1585.77     78.70 o 
   3   1  13        0.36       45.74     50.01 o 
   4   1  13     2226.44     2286.53     79.34 o 
   5   1  13      121.98      110.73     78.67 o 
   6   1  13       45.95      111.70     94.78 o 
  -9   2  13      655.27      676.31    125.24 o 
  -8   2  13      345.75      353.39     98.47 o 
  -7   2  13      363.02      252.11     86.10 o 
  -6   2  13      133.90      141.34     67.62 o 
  -5   2  13      210.27      226.48     61.88 o 
  -4   2  13     1389.60     1456.25     79.81 o 
  -3   2  13      865.93      788.93     48.61 o 
  -2   2  13     1453.78     1557.10     57.85 o 
  -1   2  13      268.73      300.72     62.30 o 
   0   2  13      369.09      302.87     40.57 o 
   1   2  13      412.58      500.53     51.17 o 
   2   2  13     2657.66     2521.13     85.42 o 
   3   2  13      543.68      426.89     67.66 o 
   4   2  13     1124.41     1148.35     83.59 o 
   5   2  13      108.93      162.49     67.23 o 
   6   2  13     2595.48     2729.52    204.44 o 
  -9   3  13        0.21       83.96     99.61 o 
  -8   3  13      211.56      219.57     93.66 o 
  -7   3  13     1848.57     1785.48     96.57 o 
  -6   3  13       25.72       47.96     75.19 o 
  -5   3  13       96.17       94.67     55.22 o 
  -4   3  13     3944.20     4315.58    162.93 o 
  -3   3  13       10.50       72.85     41.58 o 
  -2   3  13     1255.07     1234.54     62.36 o 
  -1   3  13     2533.39     2430.81     84.16 o 
   0   3  13       23.33       57.38     46.97 o 
   1   3  13       78.93      119.59     55.22 o 
   2   3  13     3493.36     3484.63    105.92 o 
   3   3  13       69.24       83.06     61.61 o 
   4   3  13     2151.82     2165.96    127.25 o 
   5   3  13      920.79      884.43    100.79 o 
   6   3  13       89.27      212.32    129.55 o 
  -9   4  13        0.66       74.69    120.43 o 
  -8   4  13        2.49       13.38     92.89 o 
  -7   4  13     2415.45     2598.05    127.88 o 
  -6   4  13       52.55      123.85     73.98 o 
  -5   4  13      272.58      379.44     87.31 o 
  -4   4  13      465.31      443.10     59.32 o 
  -3   4  13      866.80      895.97     60.41 o 
  -2   4  13       32.40        0.26     35.71 o 
  -1   4  13     2819.43     2926.62    121.67 o 
   0   4  13      936.60      851.21     59.43 o 
   1   4  13     1019.73     1013.57     71.45 o 
   2   4  13       83.33      147.59     57.00 o 
   3   4  13     3143.06     3034.88     92.43 o 
   4   4  13      146.84      179.73     60.99 o 
   5   4  13     1092.70      907.56     82.62 o 
   6   4  13      882.89      782.06     93.62 o 
  -8   5  13      106.62       17.98     93.30 o 
  -7   5  13     3023.08     3053.15    128.59 o 
  -6   5  13       32.64      167.77     73.06 o 
  -5   5  13     1231.66     1136.13     92.13 o 
  -4   5  13        1.36       20.50     45.55 o 
  -3   5  13      129.91      108.67     48.76 o 
  -2   5  13     1947.27     2072.87     76.18 o 
  -1   5  13     6428.56     6876.27    148.93 o 
   0   5  13      501.24      441.45     58.48 o 
   1   5  13     2007.27     2059.58     87.54 o 
   2   5  13        3.01       69.84     57.12 o 
   3   5  13       51.67       80.87     59.28 o 
   4   5  13     2223.78     2291.77    102.45 o 
   5   5  13     2079.68     1968.40    120.77 o 
  -8   6  13      570.43      505.90    147.46 o 
  -7   6  13      354.94      341.94    111.49 o 
  -6   6  13      448.12      538.74     96.73 o 
  -5   6  13       21.15        0.00     78.89 o 
  -4   6  13      133.49      132.79     46.84 o 
  -3   6  13      708.35      728.98     78.33 o 
  -2   6  13     1676.09     1682.91     74.43 o 
  -1   6  13      832.32      931.74     81.65 o 
   0   6  13      413.65      399.04     53.47 o 
   1   6  13      297.65      230.89     54.38 o 
   2   6  13      345.24      365.46     53.82 o 
   3   6  13      993.77      985.02     69.70 o 
   4   6  13     1126.73     1136.99     86.88 o 
   5   6  13      540.87      495.25    103.24 o 
  -8   7  13      775.37      915.97    172.22 o 
  -7   7  13        0.38      121.98    112.42 o 
  -6   7  13       79.18      113.41     91.78 o 
  -5   7  13       89.32       78.25     79.88 o 
  -4   7  13     1261.94     1280.50    104.60 o 
  -3   7  13      313.63      216.99     61.60 o 
  -2   7  13     6668.93     6723.20    205.67 o 
  -1   7  13      285.85      299.75     55.47 o 
   0   7  13       33.75       55.64     57.12 o 
   1   7  13      533.04      602.80     68.96 o 
   2   7  13      737.43      689.21     58.80 o 
   3   7  13      111.36      139.54     57.11 o 
   4   7  13     5826.60     6118.25    129.65 o 
   5   7  13      169.88      110.92     80.28 o 
  -7   8  13     1013.47     1416.64    166.89 o 
  -6   8  13     1069.15      962.76    110.70 o 
  -5   8  13      399.97      545.67    108.29 o 
  -4   8  13       10.86        0.00     76.47 o 
  -3   8  13       67.08       68.49     61.45 o 
  -2   8  13      685.62      662.50     65.07 o 
  -1   8  13       79.29       27.40     54.98 o 
   0   8  13      268.32      224.30     55.77 o 
   1   8  13     1062.59     1010.95     68.63 o 
   2   8  13      180.49      162.65     51.04 o 
   3   8  13       40.73       29.17     65.82 o 
   4   8  13     1028.38     1064.76    143.07 o 
  -7   9  13     1553.25     1606.82    155.94 o 
  -6   9  13        8.57       92.09    141.52 o 
  -5   9  13     2247.63     2355.30    161.27 o 
  -4   9  13      186.03      300.84     70.21 o 
  -3   9  13        5.16       60.01     59.62 o 
  -2   9  13      882.21      753.64     74.33 o 
  -1   9  13     1519.80     1353.56     75.99 o 
   0   9  13      130.42      102.97     58.33 o 
   1   9  13     3822.53     3947.83    104.55 o 
   2   9  13      101.55      175.39     68.36 o 
   3   9  13       78.56      183.52     92.83 o 
   4   9  13      614.63      750.62    170.89 o 
  -6  10  13      484.04      392.06    167.06 o 
  -5  10  13      236.19      213.30     65.48 o 
  -4  10  13     1320.98     1450.68    149.13 o 
  -3  10  13        9.04       89.60     59.41 o 
  -2  10  13      206.10      179.91     63.97 o 
  -1  10  13      106.50       95.57     58.67 o 
   0  10  13      684.93      713.59     80.24 o 
   1  10  13      687.21      684.52     79.09 o 
   2  10  13     1445.24     1307.94    172.95 o 
   3  10  13       83.29       51.18     75.36 o 
  -6  11  13        6.58      195.97    115.09 o 
  -5  11  13        8.89      152.08     85.54 o 
  -4  11  13     2727.78     3189.07    134.16 o 
  -3  11  13       70.40      168.65     67.22 o 
  -2  11  13      172.94      184.19     58.37 o 
  -1  11  13      445.02      500.03     60.43 o 
   0  11  13       17.96       21.51     70.42 o 
   1  11  13      230.26      240.51     72.25 o 
   2  11  13     2292.27     2523.73    126.15 o 
   3  11  13      134.60      156.14     84.85 o 
  -5  12  13      205.13      309.66    119.22 o 
  -4  12  13      874.39      913.72    127.14 o 
  -3  12  13       43.25       79.48     89.91 o 
  -2  12  13      176.12      276.72     97.58 o 
  -1  12  13      101.05      137.24     79.13 o 
   0  12  13      751.26      731.88    166.65 o 
   1  12  13      269.29      343.51     81.81 o 
   2  12  13      720.69      691.28     99.08 o 
  -3  13  13       34.73       58.89     78.08 o 
  -2  13  13        3.71      108.49     85.17 o 
  -1  13  13      402.04      327.23     83.10 o 
   0  13  13      211.96      258.58     97.40 o 
  -8   0  14      503.31      320.30    150.97 o 
  -6   0  14     4074.03     4554.86    373.15 o 
  -4   0  14      149.88      179.76    102.91 o 
  -2   0  14     1883.75     1778.68    139.01 o 
   0   0  14     9598.70    10153.92    155.85 o 
   2   0  14      110.55       30.95     98.96 o 
   4   0  14      619.12      716.13    133.57 o 
  -8   1  14        5.75       42.49    102.57 o 
  -7   1  14      108.00       81.60     78.04 o 
  -6   1  14      452.87      522.49     79.58 o 
  -5   1  14      299.65      341.68     77.89 o 
  -4   1  14     2697.14     2674.42     96.56 o 
  -3   1  14      282.99      278.52     46.15 o 
  -2   1  14       82.22       73.09     38.73 o 
  -1   1  14       49.17       88.86     35.04 o 
   0   1  14     1151.86     1125.64     61.08 o 
   1   1  14      111.89       94.64     40.73 o 
   2   1  14      752.93      773.92     74.95 o 
   3   1  14      544.41      470.44     63.27 o 
   4   1  14       15.52       99.34     57.85 o 
   5   1  14      267.25      319.13     79.55 o 
  -8   2  14       42.64       85.04    115.96 o 
  -7   2  14        4.54       31.89     84.61 o 
  -6   2  14     1110.68     1099.94    106.73 o 
  -5   2  14     2767.81     2799.75    102.52 o 
  -4   2  14       87.92      127.46     68.43 o 
  -3   2  14     1464.34     1374.20     61.75 o 
  -2   2  14       92.68       95.72     45.56 o 
  -1   2  14      127.07      154.77     40.62 o 
   0   2  14     2030.18     1906.05     83.70 o 
   1   2  14     3867.94     3920.30     97.96 o 
   2   2  14       26.47      109.35     54.89 o 
   3   2  14     2431.73     2447.39     90.96 o 
   4   2  14       58.27       18.38     84.72 o 
   5   2  14       48.47       78.41    126.51 o 
  -8   3  14      652.26      520.82    105.44 o 
  -7   3  14       53.33       91.71     98.28 o 
  -6   3  14       35.30      114.86     80.47 o 
  -5   3  14      514.69      453.69     76.25 o 
  -4   3  14      489.88      468.66     74.14 o 
  -3   3  14      475.01      445.42     70.39 o 
  -2   3  14     1667.93     1605.05    157.06 o 
  -1   3  14       84.23       85.40     50.52 o 
   0   3  14      115.79      124.46     54.55 o 
   1   3  14     1027.07      984.59     86.72 o 
   2   3  14      942.80      921.96     70.23 o 
   3   3  14      634.32      550.63     68.43 o 
   4   3  14      565.85      370.99     80.96 o 
   5   3  14     1031.69     1121.79    117.58 o 
  -8   4  14     1970.90     1937.24    176.81 o 
  -7   4  14       41.43      109.89     95.18 o 
  -6   4  14        7.00        0.00     83.87 o 
  -5   4  14      741.11      763.29    105.59 o 
  -4   4  14        1.12       22.83     48.83 o 
  -3   4  14       15.24       70.18     59.21 o 
  -2   4  14     5689.37     6243.52    109.59 o 
  -1   4  14       18.67      142.06     58.21 o 
   0   4  14      748.06      699.63     72.76 o 
   1   4  14     1260.35     1235.80     75.07 o 
   2   4  14       12.82       31.17     63.01 o 
   3   4  14      428.86      479.38     85.78 o 
   4   4  14     2710.38     2680.71    352.60 o 
   5   4  14      283.00      297.93    120.49 o 
  -8   5  14      791.43      859.34    181.75 o 
  -7   5  14      256.47      353.95    137.08 o 
  -6   5  14      194.32      157.55     98.36 o 
  -5   5  14        0.90       40.91     95.06 o 
  -4   5  14       17.38       24.43     60.92 o 
  -3   5  14      230.09      236.95     66.78 o 
  -2   5  14     2798.66     3004.93    161.48 o 
  -1   5  14      211.45      130.49     52.72 o 
   0   5  14      465.22      385.26     62.33 o 
   1   5  14      176.10      191.01     53.25 o 
   2   5  14      647.25      652.88     74.82 o 
   3   5  14      316.76      333.40     82.14 o 
   4   5  14      952.52      842.73    103.02 o 
  -7   6  14        3.17       22.63    125.47 o 
  -6   6  14       23.84      136.71    107.90 o 
  -5   6  14      528.90      664.64    105.18 o 
  -4   6  14       14.07       45.36     54.88 o 
  -3   6  14     2345.33     2304.15     95.81 o 
  -2   6  14     2148.08     2281.02     87.10 o 
  -1   6  14      130.47      168.70     64.76 o 
   0   6  14      265.17      227.52     68.00 o 
   1   6  14      752.58      870.43     82.62 o 
   2   6  14      164.15      209.49     68.80 o 
   3   6  14     3779.72     3999.54    116.73 o 
   4   6  14     1263.36     1067.72     93.12 o 
  -7   7  14      797.84      846.70    166.18 o 
  -6   7  14      155.60      148.44    159.91 o 
  -5   7  14       28.91       82.01     98.73 o 
  -4   7  14       45.16       14.23     66.20 o 
  -3   7  14     1122.38     1071.85    139.18 o 
  -2   7  14       14.79       42.31     67.51 o 
  -1   7  14     1001.65     1020.21     73.18 o 
   0   7  14      100.55      115.50     55.60 o 
   1   7  14      477.75      421.35     70.35 o 
   2   7  14      209.18      146.43     62.91 o 
   3   7  14      873.24      888.10    148.18 o 
   4   7  14       60.25      125.00     87.27 o 
  -7   8  14        3.30      223.01    153.80 o 
  -6   8  14      148.15      117.78    122.55 o 
  -5   8  14      291.30      173.37     91.01 o 
  -4   8  14      191.94      168.22     77.19 o 
  -3   8  14     2896.62     3286.58    255.96 o 
  -2   8  14      714.44      703.40     77.19 o 
  -1   8  14       50.83       93.28     59.24 o 
   0   8  14     1388.79     1253.42     76.71 o 
   1   8  14      536.57      551.58     84.23 o 
   2   8  14       95.74      131.31     74.89 o 
   3   8  14     4620.71     4872.26    155.21 o 
  -6   9  14      410.15      595.30    139.48 o 
  -5   9  14       89.88      160.06     79.48 o 
  -4   9  14      651.82      466.90     75.15 o 
  -3   9  14        2.10        0.00     65.12 o 
  -2   9  14      724.15      694.71     77.42 o 
  -1   9  14      899.88      714.88     75.19 o 
   0   9  14      676.46      687.72     77.06 o 
   1   9  14      162.07      178.11     73.78 o 
   2   9  14       10.32       38.16     66.90 o 
   3   9  14        4.60      103.61     80.05 o 
  -5  10  14     1043.76     1143.22    150.95 o 
  -4  10  14        0.72      129.06     88.20 o 
  -3  10  14      316.81      257.30     72.10 o 
  -2  10  14     1392.06     1442.92     89.13 o 
  -1  10  14      101.34       56.45     71.71 o 
   0  10  14     1720.89     1732.92    108.98 o 
   1  10  14     1324.68     1242.96    126.48 o 
   2  10  14       54.05      114.77     94.97 o 
  -4  11  14       20.71       45.99     84.22 o 
  -3  11  14      388.85      521.36    232.17 o 
  -2  11  14        5.76        0.00     79.98 o 
  -1  11  14      267.14       94.65     84.35 o 
   0  11  14        3.82       47.36     87.64 o 
   1  11  14     2866.02     2901.99    170.04 o 
  -2  12  14       97.68      187.98     85.70 o 
  -1  12  14       21.39        0.00     79.28 o 
  -7   0  15      351.80      508.12    148.33 o 
  -5   0  15     3088.33     3222.24    152.00 o 
  -3   0  15       45.54       65.31     57.98 o 
  -1   0  15     1231.18     1208.42     93.67 o 
   1   0  15     2026.47     2163.93    145.39 o 
   3   0  15       42.25       64.81    139.82 o 
  -7   1  15      489.90      693.33    138.72 o 
  -6   1  15     1021.63     1083.50    104.89 o 
  -5   1  15      192.60      182.81     69.08 o 
  -4   1  15      142.12      189.25     82.01 o 
  -3   1  15      567.12      486.77     57.32 o 
  -2   1  15      101.68       72.01     49.83 o 
  -1   1  15     3384.63     3381.47     81.83 o 
   0   1  15     1597.52     1613.87     82.26 o 
   1   1  15      156.87      151.38     56.73 o 
   2   1  15      741.89      648.31     98.02 o 
   3   1  15      372.97      317.29     69.57 o 
   4   1  15      166.42       63.03    126.45 o 
  -7   2  15       13.33        0.00     87.33 o 
  -6   2  15     1047.81     1196.04    120.24 o 
  -5   2  15      906.61      843.61     92.91 o 
  -4   2  15      386.44      307.64     73.66 o 
  -3   2  15       96.44      123.12     51.10 o 
  -2   2  15      459.73      415.63     50.79 o 
  -1   2  15       54.50       11.40     75.78 o 
   0   2  15     2684.77     2668.05     78.76 o 
   1   2  15      943.75      899.26     74.40 o 
   2   2  15      679.64      600.22     65.84 o 
   3   2  15      503.80      590.74     96.79 o 
   4   2  15       42.02      112.11     88.48 o 
  -7   3  15      518.84      286.75    109.89 o 
  -6   3  15     2166.19     1997.29    136.45 o 
  -5   3  15        2.54       68.67     81.67 o 
  -4   3  15      232.27      214.45     67.99 o 
  -3   3  15     1553.94     1501.17     81.98 o 
  -2   3  15       12.99       47.99     61.80 o 
  -1   3  15      215.64      241.85     55.34 o 
   0   3  15     3474.14     3392.94     94.13 o 
   1   3  15       10.29       65.91     65.12 o 
   2   3  15     1300.61     1229.59     90.27 o 
   3   3  15     1480.81     1361.92     98.49 o 
   4   3  15       88.96      109.69     77.30 o 
  -7   4  15      125.84      130.22    115.58 o 
  -6   4  15      622.01      688.37    163.56 o 
  -5   4  15       27.43      226.24    156.74 o 
  -4   4  15       24.90       83.85    115.23 o 
  -3   4  15     1706.52     1716.38    113.86 o 
  -2   4  15      113.30      175.08     67.38 o 
  -1   4  15      528.97      531.41     68.83 o 
   0   4  15      223.66      312.65     68.78 o 
   1   4  15      170.19      169.83     66.70 o 
   2   4  15       11.10      120.47     85.38 o 
   3   4  15     2247.79     2346.87    131.70 o 
  -7   5  15      102.44      215.47    158.54 o 
  -6   5  15        6.67      118.95    126.52 o 
  -5   5  15        3.49       51.59    119.58 o 
  -4   5  15      405.75      431.17    180.51 o 
  -3   5  15     3934.41     4248.28    102.20 o 
  -2   5  15      636.83      634.76     78.12 o 
  -1   5  15      502.03      524.95     68.18 o 
   0   5  15       11.14        5.76     67.29 o 
   1   5  15       91.75      147.08     71.73 o 
   2   5  15      148.18       60.74     85.82 o 
   3   5  15     3355.44     3195.22    374.49 o 
  -6   6  15      150.74      401.59    181.97 o 
  -5   6  15        3.67        0.00    149.17 o 
  -4   6  15      482.44      465.27     88.24 o 
  -3   6  15     1417.57     1629.68     94.37 o 
  -2   6  15     1996.60     2119.60    120.63 o 
  -1   6  15        6.09       47.20     64.03 o 
   0   6  15      302.10      291.42     77.72 o 
   1   6  15       61.71       27.77     75.44 o 
   2   6  15      946.46     1126.76    106.00 o 
   3   6  15      275.60      226.83     99.15 o 
  -6   7  15      650.51      618.95    183.13 o 
  -5   7  15      151.67      173.64    147.72 o 
  -4   7  15     2282.54     2266.14    111.44 o 
  -3   7  15       61.08      127.72     95.93 o 
  -2   7  15       32.59       26.69     65.74 o 
  -1   7  15       63.26       59.17     73.40 o 
   0   7  15     1141.42     1004.50     87.79 o 
   1   7  15      189.96      172.59     79.03 o 
   2   7  15     2360.66     2275.42    128.27 o 
  -5   8  15      510.59      621.97    175.60 o 
  -4   8  15       32.04       55.33     70.59 o 
  -3   8  15       72.85       78.98     78.41 o 
  -2   8  15     1139.36     1054.02    183.79 o 
  -1   8  15      547.69      595.20    101.22 o 
   0   8  15       42.37      167.94     86.52 o 
   1   8  15       47.46       21.64     73.16 o 
   2   8  15      227.53      284.09     97.03 o 
  -4   9  15      669.18      637.45     95.08 o 
  -3   9  15     1307.01     1346.33    124.05 o 
  -2   9  15       70.98       99.64     75.95 o 
  -1   9  15     2164.71     2403.89    216.30 o 
   0   9  15      158.11      104.22     74.54 o 
   1   9  15        2.28       17.37     97.99 o 
  -3  10  15      521.87      349.91    124.54 o 
  -2  10  15       89.26       37.81     95.43 o 
  -1  10  15       75.52       96.51     76.93 o 
   0  10  15      964.07      806.23    101.78 o 
  -6   0  16      325.13      481.59    200.37 o 
  -4   0  16     1005.36     1033.05    197.73 o 
  -2   0  16     2387.74     2461.67    111.60 o 
   0   0  16      320.40      430.50     91.53 o 
   2   0  16     1094.43      871.14    150.37 o 
  -6   1  16     2121.86     1940.02    198.66 o 
  -5   1  16       21.11      197.21    117.43 o 
  -4   1  16      152.39      177.38     89.06 o 
  -3   1  16      155.49      182.33     67.49 o 
  -2   1  16      193.06      154.10     53.56 o 
  -1   1  16      567.01      618.23     67.42 o 
   0   1  16     2030.67     2005.45     78.85 o 
   1   1  16      101.91      171.87     58.97 o 
   2   1  16      156.53      158.85     71.79 o 
  -6   2  16       43.23       49.36     96.98 o 
  -5   2  16       13.29       76.02    123.85 o 
  -4   2  16       38.99       92.37     94.84 o 
  -3   2  16       18.16        0.00     57.06 o 
  -2   2  16      469.00      433.42     63.89 o 
  -1   2  16     3230.16     3408.15    140.51 o 
   0   2  16       21.99       45.38     80.32 o 
   1   2  16     1104.28     1088.22    103.19 o 
   2   2  16       36.74       90.89     88.70 o 
  -6   3  16       28.44      137.11    111.10 o 
  -5   3  16       25.28       64.53    116.20 o 
  -4   3  16     1860.60     1725.83    148.83 o 
  -3   3  16      137.35      168.57     68.29 o 
  -2   3  16       10.53       73.60     65.04 o 
  -1   3  16     2229.23     2183.00    183.35 o 
   0   3  16        7.77       56.72     68.62 o 
   1   3  16      134.84      193.25     74.92 o 
   2   3  16     2166.18     2082.66    123.47 o 
  -6   4  16        0.41      133.72    169.48 o 
  -5   4  16       28.94       12.36    154.34 o 
  -4   4  16     2927.17     2913.25    244.78 o 
  -3   4  16       53.70       59.52     65.42 o 
  -2   4  16        5.73       98.43     66.10 o 
  -1   4  16     1082.22     1133.21    121.08 o 
   0   4  16       62.92       84.17     79.56 o 
   1   4  16       16.63      123.19     84.08 o 
   2   4  16     2911.47     2960.50    257.98 o 
  -5   5  16       90.23      175.22    129.28 o 
  -4   5  16     1756.91     1887.71    233.34 o 
  -3   5  16      503.59      519.70    117.46 o 
  -2   5  16       97.67      268.11     93.01 o 
  -1   5  16      387.58      494.46     92.67 o 
   0   5  16      153.42      212.67     85.28 o 
   1   5  16       75.58      117.02     73.55 o 
   2   5  16     2933.56     3104.33    136.22 o 
  -5   6  16      427.71      464.54    178.30 o 
  -4   6  16     1026.48      931.92     91.57 o 
  -3   6  16      220.75      220.07     73.21 o 
  -2   6  16      194.80      125.24     88.34 o 
  -1   6  16      444.07      424.32    101.35 o 
   0   6  16      181.39      263.09     79.32 o 
   1   6  16     2511.60     2176.39    113.57 o 
  -4   7  16        1.18       91.72     87.81 o 
  -3   7  16     1904.76     2215.80    119.23 o 
  -2   7  16       61.19       47.11     85.40 o 
  -1   7  16      179.91      190.65     98.04 o 
   0   7  16      524.36      637.93    109.59 o 
  -3   8  16       59.44      128.02     79.85 o 
  -2   8  16      569.58      525.29    110.23 o 
  -1   8  16      392.48      357.43     77.72 o 
  -5   0  17      268.57      324.31    173.65 o 
  -3   0  17      122.53      109.22    170.13 o 
  -1   0  17     1854.49     1795.06    166.33 o 
   1   0  17      212.46      355.31    165.69 o 
  -5   1  17       98.79      250.35    114.89 o 
  -4   1  17       86.95        0.00     97.31 o 
  -3   1  17      979.47      918.08     85.32 o 
  -2   1  17      897.19      777.00     67.31 o 
  -1   1  17        3.54       30.07     75.84 o 
   0   1  17      101.44      179.95     78.42 o 
   1   1  17      632.12      822.66    105.74 o 
  -4   2  17     1280.59     1277.88    148.60 o 
  -3   2  17        0.03       28.70     81.22 o 
  -2   2  17     3173.66     3540.53    138.47 o 
  -1   2  17      462.81      408.91     95.96 o 
   0   2  17       45.58       23.79    103.94 o 
  -4   3  17       67.34        0.00    186.72 o 
  -3   3  17      622.91      630.61    105.73 o 
  -2   3  17     1993.60     1954.74    109.59 o 
  -1   3  17       53.30       86.76     79.55 o 
   0   3  17        6.98       96.67     77.84 o 
  -4   4  17       79.79      108.72    146.83 o 
  -3   4  17       50.31       87.92     80.70 o 
  -2   4  17      611.83      637.08    124.62 o 
  -1   4  17       36.12      102.75     98.67 o 
  -2   5  17        8.01       66.33     92.16 o 
                                                 
